# Supplementary material for: The Candida albicans reference strain SC5314 contains a rare, dominant allele of the transcription factor Rob1 that modulates filamentation, biofilm formation, and oral commensalism
Source: mBio. 2023 Sep 22;14(5):e01521-23. doi: 10.1128/mbio.01521-23 (PMC10653842; doi:10.1128/mbio.01521-23)
Supplement: Table S1 — Spider medium RNA-seq. [file mbio.01521-23-s0004.xlsx]

## Sheet: deSeq2_NULL_spider_vs_WT_spider
Column1	baseMean	log2FoldChange	lfcSE	stat	pvalue	padj
FET99	3754.8	4.31347	0.415688	10.3767	3.16518e-25	9.90067e-22
DAL52	34.491	2.98175	0.550434	5.41708	6.0581e-08	9.71781e-06
CAALFM_C301540WA	1811.09	2.35987	0.632599	3.73044	0.000191149	0.00806564
PCL2	430.278	2.25962	0.518643	4.35678	1.31989e-05	0.000960146
CAALFM_C112040WA	4.28596	2.03241	1.00219	2.02797	0.0425636	0.26636
CAALFM_C112720CA	33.7505	1.96106	0.764495	2.56517	0.0103124	0.115099
JEN1	34.4332	1.95079	0.773709	2.52135	0.0116905	0.123541
HGT17	558.5	1.93517	0.862631	2.24333	0.0248754	0.197238
CAALFM_C703140WA	48.4208	1.9336	0.586934	3.29441	0.000986285	0.0251845
CAALFM_C103870CA	582.614	1.89656	0.449205	4.22203	2.42116e-05	0.00152998
CAALFM_C203690CA	654.329	1.82727	0.515629	3.54377	0.000394447	0.0134112
tF(GAA)4	3.59518	1.82038	0.995569	1.82848	0.0674768	0.341838
CAALFM_C207710WA	1.30954	1.8103	1.0461	1.73052	0.0835371	0.376248
OPT2	1021.5	1.80349	0.434807	4.14781	3.35677e-05	0.00207921
CAALFM_C701010WA	67.0377	1.77356	0.435662	4.07096	4.6819e-05	0.0027632
GIT1	212.601	1.76539	0.558185	3.16274	0.00156292	0.0347959
FRP5	17.6423	1.72951	0.564638	3.06305	0.00219094	0.0436514
WOR2	1917.01	1.72192	0.373017	4.61621	3.90817e-06	0.000359551
CAALFM_C208580WA	66.2029	1.71604	0.610984	2.80864	0.00497506	0.0739287
CAALFM_C405730WA	1398.19	1.70517	0.879713	1.93832	0.0525842	0.302082
FIG1	10.1717	1.70441	0.601778	2.83229	0.00462162	0.0700068
OPT3	3357.87	1.70001	0.394943	4.30443	1.67413e-05	0.00109097
CAALFM_C104690CA	21.0459	1.69928	0.517355	3.28456	0.00102142	0.0258704
CDA2	89.981	1.65711	0.289528	5.7235	1.04351e-08	2.25111e-06
CAALFM_C406220CA	13.5934	1.65485	0.578569	2.86025	0.00423312	0.0660409
CAALFM_C206350CA	3.36447	1.62434	0.876337	1.85355	0.0638029	0.331504
CAALFM_C102730WA	513.303	1.6181	0.371305	4.35787	1.31335e-05	0.000960146
LIP8	76.4001	1.61752	0.362918	4.45699	8.31184e-06	0.000659828
OPT7	1658.64	1.60896	0.46583	3.45398	0.000552388	0.0167695
RPS7A	7945.53	1.60772	0.537775	2.98958	0.00279359	0.0510556
YOX1	849.606	1.60167	0.494179	3.24108	0.00119078	0.0288742
TNA1	214.129	1.60108	0.716755	2.23379	0.0254966	0.201144
CAALFM_C202910WA	1976.18	1.58718	0.638477	2.48588	0.0129231	0.1322
MNN15	4164.61	1.57966	0.43169	3.65925	0.000252952	0.0097683
BMT4	3690.08	1.57748	0.621451	2.53838	0.0111366	0.121071
CAALFM_CR02340WA	14.9829	1.55586	0.745837	2.08605	0.0369737	0.248451
CAALFM_C400190WA	137.726	1.55054	0.34444	4.50161	6.74391e-06	0.000570133
PLB4.5	4650.6	1.53547	0.347521	4.41834	9.94608e-06	0.000740746
CAALFM_C500850CA	52.4043	1.53409	0.456049	3.36387	0.000768586	0.0209968
CAALFM_C401800WA	583.387	1.53252	0.459349	3.33629	0.000849033	0.0224468
JEN2	409.331	1.53179	0.626747	2.44404	0.014524	0.142327
YWP1	83529.4	1.52137	0.880343	1.72815	0.0839607	0.377436
CAALFM_CR06140WA	8829.73	1.50581	0.587091	2.56487	0.0103214	0.115099
CDC6	141.988	1.5039	0.541358	2.77802	0.00546916	0.0784749
ECM331	3528.91	1.45414	0.51968	2.79814	0.00513981	0.0753037
CAALFM_C206890CA	1330.6	1.45223	0.449459	3.23107	0.0012333	0.0295301
SPO22	84.2012	1.44991	0.359958	4.02799	5.62546e-05	0.0030871
RNY11	36.9917	1.44272	0.587401	2.45611	0.0140452	0.139345
CAALFM_C205640WA	5245.52	1.43945	0.446344	3.22497	0.00125985	0.0297419
SPO1	17.0319	1.43709	0.469404	3.06153	0.00220207	0.0437337
CAALFM_C307140CA	307.707	1.42879	0.301646	4.73664	2.17293e-06	0.000219256
HNM4	167.113	1.41115	0.427018	3.30466	0.000950919	0.0245824
NAG4	27.7768	1.40613	0.603866	2.32855	0.0198831	0.17271
CAALFM_CR08080WA	18.6285	1.39533	0.517168	2.69802	0.00697535	0.0890073
PCL1	395.495	1.3902	0.593512	2.34233	0.0191638	0.16884
CAALFM_C702920WA	398.794	1.33415	0.439908	3.0328	0.00242299	0.0468595
CAALFM_C407020CA	18.2151	1.32192	0.550039	2.40332	0.0162468	0.154234
CAALFM_C204830WA	850.651	1.31405	0.334288	3.93089	8.46336e-05	0.0042699
LIP5	32.1962	1.30926	0.524486	2.49627	0.0125508	0.130212
SUL2	1994.72	1.29455	0.463706	2.79175	0.00524239	0.0762707
CAALFM_CR00380WA	170.725	1.29144	0.562022	2.29785	0.0215702	0.181864
CAALFM_CR09830WA	4617.21	1.28097	0.335724	3.81555	0.00013588	0.00625049
CAALFM_C504690CA	71.1211	1.27741	0.599954	2.12918	0.0332397	0.233125
STP1	3555.26	1.26947	0.422781	3.00267	0.00267623	0.049681
FCY2	2774.96	1.26252	0.204924	6.1609	7.23327e-10	2.38165e-07
ADA2	700.29	1.25605	0.216781	5.79413	6.86775e-09	1.59128e-06
CAALFM_CR09940WA	45.753	1.25379	0.61608	2.03511	0.0418399	0.264127
GAT1	1720.22	1.23341	0.305915	4.03187	5.53339e-05	0.0030871
HCM1	630.026	1.22582	0.459981	2.66494	0.00770013	0.0949078
PGA6	6617.81	1.22352	0.487374	2.51043	0.0120583	0.126359
CSK1	9.38478	1.20763	0.701544	1.72138	0.085181	0.380366
CAALFM_CR08140WA	6.55758	1.19696	0.983256	1.21734	0.223474	0.587172
PRE3	2432.17	1.18086	0.414458	2.84916	0.00438353	0.0677119
CAALFM_C402210WA	30.8378	1.1792	0.660738	1.78467	0.0743141	0.357371
DAL7	59.615	1.17882	0.521094	2.26221	0.0236846	0.190942
HST6	28.333	1.175	0.384959	3.05227	0.00227119	0.044822
CAALFM_CR06100CA	17.958	1.17163	0.575058	2.03742	0.0416084	0.26358
CAALFM_C209290WA	358.526	1.16402	0.509114	2.28637	0.0222324	0.185145
NUP	266.069	1.13613	0.488	2.32814	0.0199047	0.17271
GAP2	6000.51	1.13481	0.965012	1.17595	0.239615	0.602263
CAALFM_C301970CA	32.0894	1.13418	0.662633	1.71163	0.0869646	0.384303
CAALFM_C701060WA	2.48733	1.12918	1.02647	1.10006	0.271305	0.632263
CAALFM_C501020CA	80.8909	1.11949	0.669635	1.67179	0.094565	0.402722
CAALFM_C111260CA	170.657	1.11105	0.576892	1.92593	0.0541136	0.304986
PHO112	305.641	1.10851	0.438607	2.52734	0.0114929	0.122842
CAALFM_C207580WA	1382.9	1.07726	0.463741	2.32297	0.0201807	0.174119
CAALFM_C704060WA	161.325	1.06914	0.264657	4.03972	5.35146e-05	0.0030161
LIP9	13.5398	1.06816	0.673028	1.5871	0.112491	0.432275
CAALFM_C503450WA	185.355	1.06435	0.481035	2.21262	0.0269241	0.20735
CAALFM_C208150WA	11.0866	1.06125	0.734728	1.44441	0.148624	0.491954
CAALFM_C602490CA	1083.88	1.06123	0.416555	2.54763	0.0108459	0.119457
CAALFM_C107860WA	53.3268	1.05351	0.453971	2.32066	0.0203051	0.174715
CAALFM_C105630CA	18632.3	1.04538	0.305493	3.42196	0.000621713	0.0180066
CAALFM_C104910CA	1297.28	1.03955	0.28268	3.67749	0.00023554	0.00941525
CAALFM_C501160CA	41.3496	1.03574	0.697711	1.48448	0.137681	0.47786
RHB1	527.468	1.03555	0.330653	3.13185	0.00173711	0.0373449
CAALFM_C402660WA	160.399	1.03435	0.469103	2.20496	0.0274566	0.210501
CAALFM_C207840WA	11.4011	1.03292	0.664543	1.55433	0.120106	0.444343
CAALFM_CR03670WA	23.3754	1.02855	0.641872	1.60242	0.109062	0.428846
CAALFM_C304310CA	9.31704	1.0227	0.776107	1.31774	0.187592	0.543353
DAG7	7891.83	1.01532	0.875568	1.15961	0.246207	0.607014
CAALFM_C503880CA	100.098	1.01451	0.451336	2.24779	0.0245898	0.196281
CAALFM_C403500CA	39.7195	1.01422	0.760848	1.33301	0.182529	0.536035
CAALFM_C702520WA	6.54985	1.01401	0.817174	1.24088	0.214651	0.57739
CAALFM_CR01020CA	417.151	1.00685	0.207838	4.84439	1.27e-06	0.000139388
CAALFM_C406360CA	14.7334	1.00514	0.580246	1.73226	0.0832276	0.376025
AGP3	2453.22	1.00195	0.430351	2.32821	0.019901	0.17271
CAALFM_C102950WA	183.831	1.00188	0.333449	3.00461	0.0026592	0.0495118
DUR35	46.7559	0.998082	0.518138	1.92629	0.0540688	0.304986
CAALFM_C206140CA	57.913	0.993943	0.415084	2.39456	0.0166405	0.15674
OAC1	80.3999	0.981385	0.439802	2.23142	0.025653	0.201733
GFA1	7724.07	0.978808	0.278091	3.51973	0.000431981	0.0143748
CAALFM_C602200CA	179.124	0.972262	0.523478	1.85731	0.0632666	0.330656
SSR1	4677.1	0.9664	0.346702	2.78741	0.00531318	0.076765
CAALFM_C204090WA	23.4782	0.965327	0.424663	2.27316	0.0230166	0.18757
MNN4-4	309.802	0.963842	0.33283	2.8959	0.00378073	0.0617553
FET31	4359.55	0.963542	0.422409	2.28106	0.0225448	0.185579
tI(AAU)5	1.27993	0.962458	1.04871	0.917751	0.358749	0.695918
SNR6	172.687	0.962395	0.689092	1.39661	0.16253	0.510153
CAALFM_C208660CA	241.038	0.96078	0.259977	3.69563	0.000219341	0.00891037
AMO2	794.58	0.95893	0.457452	2.09624	0.036061	0.245077
CAALFM_C107150WA	174.483	0.958691	0.651893	1.47063	0.141392	0.48002
CAALFM_C703860WA	11894.7	0.953842	0.325568	2.92978	0.00339204	0.0583279
UBC15	1066.29	0.950452	0.277704	3.42254	0.000620387	0.0180066
AMO1	2198.72	0.949102	0.561507	1.69028	0.0909751	0.394688
FAD3	5200.47	0.948065	0.379937	2.49532	0.0125844	0.130344
CAALFM_C104800CA	21.3606	0.947757	0.574394	1.65001	0.0989405	0.411277
CHT2	25502.4	0.942758	0.438186	2.1515	0.0314368	0.225119
CAALFM_C109930WA	16.6907	0.941265	0.555324	1.69498	0.0900786	0.393803
CAALFM_C403230CA	2534.54	0.940932	0.256226	3.67228	0.000240398	0.00945869
VPH2	231.043	0.93893	0.369291	2.54252	0.0110056	0.12058
RPN3	6808.82	0.938082	0.234304	4.0037	6.23583e-05	0.00328358
MLH1	141.429	0.933636	0.389072	2.39965	0.0164108	0.155555
CAALFM_C600940CA	222.967	0.933049	0.409438	2.27885	0.022676	0.186414
CAALFM_C102670CA	34.9548	0.923804	0.58048	1.59145	0.111509	0.430351
AAH1	872.643	0.922803	0.678097	1.36087	0.173554	0.525378
CHT4	155.979	0.921532	0.37859	2.43411	0.0149283	0.145057
CAALFM_C103470CA	13.8721	0.919185	0.554155	1.65872	0.0971731	0.407661
CAALFM_C407000WA	11.0957	0.917135	0.638887	1.43552	0.151139	0.493321
PGA45	2857.11	0.916677	0.651381	1.40728	0.159344	0.505049
RHD2	1002.16	0.913682	0.346034	2.64044	0.00827982	0.0992309
QDR3	746.229	0.911671	0.323421	2.81883	0.00481983	0.0720515
CAALFM_C503850WA	551.447	0.911416	0.491805	1.85321	0.0638527	0.331504
LIP4	36.4931	0.908624	0.46201	1.96667	0.0492207	0.289948
CAALFM_C401580CA	745.967	0.908327	0.471527	1.92635	0.0540602	0.304986
NOP15	2814.03	0.904313	0.552992	1.63531	0.101984	0.4174
CAALFM_C503410CA	630.826	0.903158	0.494019	1.82818	0.0675219	0.341838
IFE1	250.836	0.903002	0.515312	1.75234	0.079715	0.368586
CAALFM_CR08740WA	2.89689	0.901665	0.918422	0.981754	0.326221	0.6731
CAALFM_C113250WA	1671.87	0.899088	0.408784	2.19942	0.0278479	0.212065
RPS17B	18875.7	0.898725	0.411995	2.1814	0.0291541	0.215787
CAALFM_C703040WA	172.309	0.897247	0.440851	2.03526	0.0418244	0.264127
CAALFM_C210730WA	39.8793	0.896967	0.54053	1.65942	0.0970309	0.4074
CAALFM_C501300CA	37.5562	0.895452	0.53958	1.65953	0.0970081	0.4074
RBT7	238.242	0.891696	0.636715	1.40046	0.161375	0.508852
CAALFM_C111050WA	82.4625	0.890702	0.299226	2.97669	0.00291379	0.0522312
CAALFM_C501260WA	46.0648	0.890011	0.55287	1.6098	0.107441	0.426493
SPR28	204.633	0.888337	0.428167	2.07475	0.03801	0.251897
FAD2	8854.84	0.886549	0.271337	3.26733	0.00108568	0.027168
CAALFM_C502310CA	9.49262	0.882724	0.677743	1.30245	0.192764	0.55102
CAALFM_C404360WA	143.652	0.88233	0.46108	1.91362	0.0556693	0.310675
CAALFM_C302360CA	149.75	0.879791	0.485398	1.81252	0.0699066	0.347092
CAALFM_C110620WA	7610.26	0.877094	0.402232	2.18057	0.0292154	0.215787
CAALFM_C603530CA	372.336	0.873414	0.303622	2.87665	0.00401925	0.064308
CAALFM_C210830WA	715.22	0.869442	0.594943	1.46139	0.143909	0.482768
DUR1%2C2	2221.74	0.867373	0.588191	1.47465	0.140308	0.479727
CAR1	7200.83	0.865561	0.612153	1.41396	0.157373	0.502823
SGE1	1702.93	0.865081	0.199709	4.33171	1.47958e-05	0.00100721
CAALFM_C303620CA	1.33122	0.864223	1.04932	0.823602	0.410165	0.731146
CAALFM_C306270CA	610.544	0.862977	0.471933	1.8286	0.0674592	0.341838
CAALFM_C505240CA	120.244	0.862761	0.32921	2.6207	0.00877499	0.10261
CAALFM_C601810WA	14.7029	0.860366	0.619037	1.38985	0.164576	0.510873
CCN1	612.906	0.859838	0.403011	2.13353	0.032881	0.232696
RBR2	287.566	0.854734	0.327582	2.60922	0.00907498	0.105526
CAALFM_CR10180WA	130.434	0.854586	0.414117	2.06363	0.0390524	0.254491
CAALFM_C703310WA	780.874	0.852844	0.518701	1.64419	0.100137	0.414322
CAALFM_C114560CA	214.592	0.851863	0.294302	2.89452	0.0037974	0.061866
CAALFM_C302070CA	170.213	0.847835	0.34256	2.475	0.0133237	0.134224
CAALFM_C305090CA	692.615	0.846844	0.24573	3.44624	0.000568455	0.0170974
CAALFM_C101750WA	1566.46	0.846787	0.351691	2.40776	0.0160509	0.153305
CAALFM_CR07940WA	38.5758	0.846211	0.501455	1.68751	0.0915049	0.395257
ZCF39	3865.14	0.845571	0.28969	2.91888	0.00351289	0.0595572
CAALFM_C110050WA	14.6877	0.842082	0.491582	1.713	0.086712	0.384217
CAALFM_C500920WA	281.04	0.841292	0.403565	2.08465	0.0371009	0.248771
NOG1	10254.3	0.840699	0.399884	2.10236	0.0355218	0.243285
STE23	2190.12	0.83488	0.458151	1.82228	0.0684125	0.343766
CAALFM_C101910WA	2898.98	0.832601	0.347349	2.39702	0.0165292	0.156369
tS(AGA)3	0.817233	0.832457	0.887943	0.937511	0.348496	0.689497
FET33	1582.52	0.831437	0.355194	2.34079	0.0192427	0.16884
MSI3	7829.48	0.83134	0.297435	2.79503	0.0051895	0.0757096
CAALFM_C400530CA	16.54	0.828747	0.718461	1.1535	0.248704	0.608296
CAALFM_CR04400WA	97.525	0.828497	0.616722	1.34339	0.179146	0.532564
PGA22	25.7468	0.825974	0.4452	1.85529	0.0635555	0.33106
CAALFM_C603310WA	1686.19	0.825273	0.414861	1.98928	0.0466706	0.280472
CAALFM_C304380CA	8330.35	0.824222	0.464791	1.77332	0.0761764	0.361048
GAC1	20172.9	0.823651	0.246557	3.34062	0.000835929	0.0222535
CAALFM_C101940CA	512.408	0.823284	0.542509	1.51755	0.129128	0.461303
CAALFM_C208930WA	1259.66	0.821905	0.493494	1.66548	0.0958165	0.405567
CAALFM_C105180CA	235.979	0.816876	0.541922	1.50737	0.131717	0.467234
RPS1	46437.7	0.816431	0.372257	2.19319	0.0282938	0.21326
CAALFM_C209850CA	5.10573	0.815486	0.824796	0.988712	0.322804	0.670636
GDH3	27922	0.811503	0.531094	1.52798	0.126516	0.455401
CAALFM_C504770WA	578.247	0.808292	0.369632	2.18675	0.0287609	0.214711
KTI11	266.399	0.806	0.648276	1.2433	0.213758	0.576409
CAALFM_C110980WA	15.3374	0.805973	0.857746	0.93964	0.347402	0.687768
PHO113	782.044	0.805644	0.392098	2.0547	0.0399076	0.25659
CAALFM_C401610CA	25.3938	0.805357	0.499628	1.61191	0.106981	0.425206
CAALFM_CR01530CA	6.42827	0.804762	0.781387	1.02991	0.30305	0.657792
CAALFM_C102000WA	1836.01	0.804661	0.237716	3.38497	0.000711865	0.0197217
CAALFM_C106220CA	4.62204	0.80387	0.886718	0.906568	0.364635	0.700302
RAM2	406.016	0.802153	0.316752	2.53243	0.0113275	0.121971
CAALFM_C603360CA	190.536	0.801331	0.293867	2.72685	0.00639421	0.0856578
MCD1	850.961	0.799819	0.392601	2.03723	0.0416268	0.26358
PGA53	3868.08	0.796165	0.380905	2.09019	0.0366004	0.24727
GDE1	3507.02	0.795775	0.382341	2.08132	0.0374045	0.250276
GPT1	69.9188	0.794126	0.543525	1.46107	0.143997	0.482768
ECM38	554.893	0.793069	0.299428	2.64862	0.00808218	0.0981789
CAALFM_C202020WA	1967.66	0.792907	0.231311	3.42789	0.000608294	0.0178662
CAALFM_C107220WA	9333.26	0.792559	0.377914	2.09719	0.0359767	0.245077
CAALFM_C602380WA	4943.14	0.791072	0.386566	2.04641	0.0407161	0.260184
CAALFM_C300910WA	636.389	0.789616	0.282051	2.79955	0.00511735	0.0753037
UTP13	6086.21	0.78932	0.456773	1.72803	0.083982	0.377436
CAALFM_C601090CA	94.4969	0.785182	0.405863	1.9346	0.0530398	0.303029
FAD1	497.335	0.785168	0.412056	1.90549	0.0567165	0.313999
CAALFM_C104510WA	907.089	0.785105	0.392845	1.99851	0.0456614	0.277607
CAALFM_C208180CA	3432.23	0.785025	0.464285	1.69083	0.0908697	0.394688
CAALFM_C108760WA	599.343	0.783037	0.343177	2.28173	0.0225053	0.185579
CAALFM_CR00880WA	233.379	0.781541	0.387805	2.01529	0.043874	0.271758
PRE2	3339.31	0.781312	0.243862	3.20391	0.00135575	0.0311546
CAALFM_C201140CA	2.53007	0.780612	0.923639	0.845148	0.398028	0.723946
FRP6	2840.11	0.779915	0.429811	1.81455	0.0695927	0.346358
CAALFM_C306730WA	179.71	0.776065	0.509737	1.52248	0.127889	0.458232
CAALFM_CR07830CA	2119.6	0.775501	0.34428	2.25253	0.0242887	0.194808
CAALFM_C209630CA	137.665	0.773439	0.452871	1.70786	0.0876627	0.385732
CAALFM_C602480WA	1246.36	0.773282	0.475085	1.62767	0.103595	0.420019
CAALFM_C401600CA	70.8898	0.772534	0.564159	1.36935	0.170889	0.522267
CAALFM_C407040WA	495.785	0.771984	0.3315	2.32876	0.0198717	0.17271
EST3	75.1265	0.771957	0.305846	2.524	0.0116027	0.123138
CAALFM_C110170WA	35.3521	0.770737	0.725824	1.06188	0.288291	0.642895
CAALFM_C402820WA	24.0368	0.766537	0.479041	1.60015	0.109566	0.428939
tF(GAA)3	4.30061	0.765145	0.91897	0.832612	0.405064	0.728076
NRM1	405.289	0.764369	0.341048	2.24124	0.0250108	0.19806
CAALFM_C305660CA	5.40989	0.763827	0.800089	0.954678	0.33974	0.682649
CHL4	174.033	0.763552	0.33547	2.27607	0.0228421	0.187238
CAALFM_CR01380WA	1138.79	0.762654	0.302198	2.52369	0.0116131	0.123138
tS(UGA)2	1.34896	0.762592	1.04296	0.731177	0.464671	0.771895
SSH1	1116.58	0.75992	0.451993	1.68127	0.0927113	0.39808
ATO10	21.9584	0.758167	0.592171	1.28032	0.200434	0.556305
RPA190	7031.27	0.757627	0.412565	1.83638	0.0663011	0.339798
CAALFM_C602450WA	311.683	0.756569	0.433146	1.74668	0.0806922	0.371302
HIS3	296.76	0.755994	0.472601	1.59964	0.109677	0.429107
CAALFM_C207010WA	5702	0.753812	0.292834	2.5742	0.0100473	0.113254
SPF1	5831.86	0.753693	0.215286	3.50089	0.000463713	0.014801
RPL10A	40147	0.751343	0.378965	1.98262	0.04741	0.283623
CAALFM_CR00650WA	6.46462	0.749484	0.743209	1.00844	0.313242	0.666318
CAALFM_C601300WA	1315.62	0.748578	0.240273	3.11553	0.00183614	0.0392045
DUR3	126.135	0.748171	0.439139	1.70372	0.0884331	0.387964
CAALFM_C501610WA	909.252	0.746823	0.428669	1.74219	0.0814755	0.372323
CAALFM_C104270CA	8.00405	0.746778	0.762225	0.979733	0.327218	0.674267
RNR21	23289.5	0.74664	0.415726	1.79599	0.0724962	0.353596
CAALFM_C103490WA	4386.32	0.74467	0.260791	2.85542	0.00429794	0.0668854
CAALFM_C402230CA	17.0223	0.744287	0.757754	0.982228	0.325988	0.673035
CAALFM_C105150CA	9.0996	0.743216	0.840752	0.883989	0.376702	0.70749
CAALFM_C703460WA	493.784	0.740325	0.260997	2.83652	0.00456076	0.0694213
CAALFM_C203170WA	234.395	0.739155	0.336794	2.19468	0.0281866	0.212984
ERG6	1359.63	0.738587	0.375126	1.9689	0.0489641	0.289523
CAALFM_C106630WA	366.437	0.737577	0.329701	2.23711	0.025279	0.199931
CAALFM_C107630WA	792.495	0.736877	0.431483	1.70778	0.0876775	0.385732
PEA2	1332.29	0.73611	0.336898	2.18496	0.0288915	0.214917
PGA46	23.255	0.73566	0.57021	1.29016	0.196997	0.552425
CAALFM_C305640WA	6.81012	0.734458	0.735768	0.99822	0.318173	0.667353
CAALFM_C104710CA	920.073	0.73326	0.613702	1.19482	0.232159	0.594102
CAALFM_C305160CA	7803.39	0.732445	0.421133	1.73922	0.0819953	0.373335
CAALFM_C104850CA	213.488	0.731012	0.330431	2.2123	0.0269462	0.20735
CDC13	696.894	0.730053	0.257282	2.83756	0.00454597	0.0693648
CAALFM_C703690WA	243.759	0.729673	0.311525	2.34227	0.0191671	0.16884
RPS3	22797.2	0.729198	0.403866	1.80554	0.0709898	0.350513
CAALFM_C114080WA	8000.56	0.728338	0.404238	1.80176	0.0715839	0.351609
CAALFM_CR00470WA	221.056	0.727907	0.286229	2.54309	0.0109877	0.12058
NPL4	1036.5	0.727594	0.209035	3.48073	0.000500052	0.0155638
CAALFM_C210070WA	106.517	0.726585	0.669305	1.08558	0.277664	0.636055
MDN1	5730.07	0.722121	0.351784	2.05274	0.0400976	0.257137
CAALFM_C404950WA	36.255	0.721191	0.463432	1.5562	0.119661	0.443011
FESUR1	2503.26	0.720455	0.461763	1.56023	0.118706	0.443011
CAALFM_C504940WA	70.7002	0.720453	0.562101	1.28172	0.199943	0.555729
MSU1	558.449	0.719649	0.51512	1.39705	0.162398	0.510153
RPS12	16701.5	0.718663	0.340088	2.11317	0.0345864	0.239085
CAALFM_C402240CA	8.36107	0.718506	0.71046	1.01132	0.311861	0.665338
AVT7	1405.79	0.718113	0.281551	2.55056	0.0107551	0.118876
RPR2	466.28	0.717223	0.266179	2.69451	0.00704914	0.0892701
ARE2	2505.04	0.717031	0.315086	2.27566	0.0228661	0.187238
CAALFM_C405900CA	4586.31	0.717007	0.265175	2.7039	0.00685305	0.0880342
CAALFM_CR07080WA	7185.26	0.714904	0.364852	1.95943	0.0500619	0.293521
CAALFM_C601400WA	34.0247	0.714338	0.483874	1.47629	0.139866	0.479606
CAALFM_C502620CA	1862.92	0.710717	0.14112	5.03626	4.74706e-07	6.18701e-05
HNM1	2145.53	0.709399	0.34974	2.02836	0.0425235	0.26636
DPP1	245.164	0.708759	0.4193	1.69034	0.090963	0.394688
CAALFM_C205900WA	25.0299	0.708209	0.541043	1.30897	0.190545	0.547565
CAALFM_C109330WA	680.089	0.706644	0.547951	1.28961	0.197186	0.552425
SFC1	2063.55	0.705162	0.565272	1.24747	0.212224	0.574005
CAALFM_C208170WA	53.5771	0.705016	0.611223	1.15345	0.248725	0.608296
CAALFM_C109740CA	66.4284	0.70434	0.623136	1.13031	0.258344	0.619343
CAALFM_C604050WA	283.318	0.70429	0.36334	1.93838	0.0525772	0.302082
VRG4	1190.13	0.703093	0.441895	1.59109	0.11159	0.4304
CAALFM_C106830WA	6.41421	0.702827	0.952597	0.737801	0.460635	0.769078
CAALFM_C405870CA	246.225	0.70255	0.449874	1.56166	0.118368	0.443011
EBP7	1072.4	0.702195	0.278119	2.5248	0.0115765	0.123138
CAALFM_CR08310CA	86.7117	0.701419	0.459265	1.52726	0.126695	0.45552
CAALFM_C401220CA	452.734	0.700683	0.375071	1.86814	0.0617432	0.326238
CAALFM_C300830CA	2146.15	0.700351	0.258773	2.70643	0.00680117	0.0877281
SAP10	3633.08	0.697414	0.29723	2.34638	0.018957	0.168436
CAALFM_C400290CA	98.3584	0.697234	0.389534	1.78992	0.0734667	0.356206
CAALFM_C703680WA	799.823	0.694693	0.23884	2.90861	0.00363037	0.0608891
CAALFM_C404860WA	1408.86	0.694273	0.266957	2.6007	0.00930344	0.106793
NCE103	5626.29	0.694268	0.486934	1.4258	0.153927	0.496888
CAALFM_C404390WA	15230.3	0.69311	0.48489	1.42942	0.152885	0.495871
CAALFM_CR04820WA	1686.61	0.693016	0.53539	1.29441	0.195523	0.551714
CAALFM_C206850WA	512.561	0.6928	0.542935	1.27603	0.201946	0.558902
ATO5	69.7937	0.69238	0.613124	1.12927	0.258785	0.619343
CAALFM_C112350WA	2456.13	0.691577	0.31113	2.22279	0.02623	0.204098
PHR2	43270.3	0.690638	0.241318	2.86194	0.00421051	0.0660409
PHA2	284.628	0.690471	0.289724	2.3832	0.0171628	0.159044
CAALFM_CR07850WA	1205.87	0.690435	0.237751	2.90402	0.00368399	0.0612918
CAALFM_C111020WA	241.807	0.690408	0.881187	0.783498	0.433335	0.748158
tS(UGA)1	3.1047	0.68967	0.955183	0.722029	0.470276	0.774125
CAALFM_C502830WA	1328.88	0.68814	0.292403	2.35339	0.0186029	0.166972
CAALFM_C202790CA	37.2075	0.687676	0.575256	1.19542	0.231921	0.594007
STE24	5111.78	0.687277	0.227665	3.01881	0.00253774	0.0483678
TUB2	6609.91	0.685629	0.333162	2.05794	0.0395955	0.256374
CAALFM_C504390CA	12.3892	0.685215	0.830241	0.825321	0.40919	0.730354
ACC1	68656.3	0.684626	0.38634	1.77208	0.0763809	0.361048
CAALFM_C503260CA	953.067	0.684354	0.260596	2.62612	0.00863653	0.101752
PDB1	15584.4	0.683096	0.20531	3.32715	0.000877399	0.0228709
CAALFM_CR07700WA	179.75	0.68282	0.437837	1.55953	0.11887	0.443011
CAALFM_C208350CA	2.31092	0.681769	0.986319	0.691226	0.489423	0.788272
CAALFM_C112750CA	476.922	0.681532	0.43301	1.57394	0.115501	0.438243
IFF8	97.1386	0.680355	0.505935	1.34475	0.178707	0.531869
RPN5	5360.25	0.679987	0.223624	3.04076	0.00235982	0.0461966
PIM1	5242.31	0.679906	0.234456	2.89993	0.00373246	0.061544
MET6	46738.8	0.678928	0.389032	1.74517	0.0809551	0.371302
UGA6	40.2894	0.678437	0.553513	1.22569	0.220314	0.5847
CHR1	2972.31	0.678274	0.484593	1.39968	0.16161	0.509019
RPC40	2093.96	0.678024	0.394969	1.71665	0.0860425	0.382493
CAALFM_CR04980CA	1.29586	0.677588	1.04186	0.650361	0.515459	0.804484
PGA27	302.376	0.677471	0.196211	3.45276	0.000554873	0.0167695
CAALFM_C307670WA	42114.5	0.675352	0.616254	1.0959	0.273123	0.633735
CAALFM_CR01600CA	617.855	0.674249	0.36726	1.83589	0.0663735	0.339798
CAALFM_CR00450CA	26.8324	0.673226	0.445638	1.5107	0.130864	0.465345
CAALFM_C301310WA	986.272	0.670892	0.280227	2.3941	0.0166611	0.15674
CAALFM_C206550WA	255.071	0.669962	0.275608	2.43085	0.0150634	0.145883
FAS1	112279	0.66855	0.409496	1.63262	0.102549	0.418492
CAALFM_C404300CA	195.207	0.667929	0.527021	1.26737	0.205024	0.562805
MET3	6122.99	0.667383	0.557819	1.19641	0.231535	0.594007
CAALFM_C300660WA	1096.53	0.667266	0.321088	2.07814	0.0376964	0.250641
CAALFM_C105100WA	349.147	0.667125	0.246342	2.70813	0.00676637	0.0877101
CAALFM_C111510CA	1047.99	0.666907	0.260487	2.56024	0.0104601	0.116438
CAALFM_C305380WA	314.498	0.665766	0.311649	2.13627	0.0326575	0.231638
CAALFM_C504790CA	340.209	0.665135	0.308609	2.15526	0.0311412	0.223889
CAALFM_C203700WA	618.573	0.664993	0.219302	3.03231	0.00242687	0.0468595
CAALFM_C701050WA	65.5129	0.664651	0.381585	1.74182	0.0815406	0.372349
RAD7	1065.52	0.66307	0.164608	4.02817	5.62125e-05	0.0030871
CAALFM_C502440CA	678.228	0.662646	0.396292	1.67211	0.0945021	0.402722
CAALFM_C701030CA	8164.72	0.66261	0.412947	1.60459	0.108585	0.428656
CAALFM_C206120CA	427.573	0.661483	0.238393	2.77476	0.0055242	0.078486
RPF2	2190.38	0.661026	0.603141	1.09597	0.273091	0.633735
CAALFM_C307540CA	777.58	0.659761	0.375717	1.756	0.0790876	0.368005
PMT5	849.593	0.659646	0.286493	2.30248	0.0213079	0.18049
UTP8	7042.52	0.659017	0.424378	1.5529	0.120446	0.444813
GCR3	3046.05	0.658101	0.239568	2.74704	0.00601366	0.0821429
CAALFM_CR01170WA	3397.64	0.657879	0.206697	3.18282	0.0014585	0.0329401
CAALFM_C112090CA	11.7516	0.657172	0.634946	1.035	0.300667	0.654935
CAALFM_C406180CA	12.0171	0.656807	0.802421	0.818531	0.413054	0.733068
CAALFM_C504420WA	1344.84	0.655585	0.31817	2.06049	0.0393517	0.255378
DIM1	1812.35	0.654413	0.56292	1.16253	0.245018	0.605385
CAALFM_CR03690WA	2068.37	0.654393	0.349861	1.87044	0.0614228	0.326238
CAALFM_C101180CA	42.9741	0.652632	0.371469	1.7569	0.0789355	0.368005
tA(AGC)5	23.3718	0.651878	0.654144	0.996536	0.31899	0.667353
CAALFM_CR03510WA	30.671	0.651119	0.559642	1.16346	0.244644	0.605174
LIP7	94.8087	0.650869	0.401212	1.62226	0.104749	0.421963
CAALFM_C402080WA	193.92	0.649972	0.291644	2.22865	0.0258373	0.202301
GDT1	1128.28	0.64931	0.249165	2.60594	0.00916212	0.106104
UTP22	6439.8	0.646027	0.369806	1.74693	0.080649	0.371302
CAALFM_C110520WA	182.359	0.645752	0.354697	1.82057	0.0686719	0.344792
BLM3	7917.29	0.640949	0.267619	2.395	0.0166202	0.15674
CAALFM_C602950CA	59.7692	0.639528	0.458561	1.39464	0.163125	0.510153
OGG1	382.23	0.639187	0.349102	1.83094	0.0671088	0.341386
TRM2	2794.13	0.639034	0.308714	2.06999	0.0384537	0.253228
CAALFM_C113750CA	130.627	0.637403	0.4108	1.55161	0.120755	0.445373
AHP1	15140.5	0.635225	0.463138	1.37157	0.170198	0.521507
NOC2	7140.97	0.634837	0.413838	1.53402	0.125024	0.453645
IFA4	264.239	0.63444	0.306841	2.06765	0.0386726	0.253867
CAALFM_C111410CA	190.917	0.63343	0.640676	0.988691	0.322814	0.670636
FGR24	4.57894	0.632814	0.899213	0.703742	0.481594	0.784122
NAM7	4388.02	0.632762	0.209935	3.01408	0.00257758	0.048695
CAALFM_C604190CA	189.053	0.632358	0.25718	2.45881	0.0139397	0.138864
CAALFM_C701830WA	172.738	0.631833	0.318619	1.98304	0.0473635	0.283623
PEX1	902.932	0.631757	0.356295	1.77313	0.0762068	0.361048
SLD5	151.445	0.631328	0.310587	2.03269	0.0420838	0.264865
ALS4	376084	0.629953	0.570454	1.1043	0.269463	0.630777
CAALFM_C105830WA	7.64154	0.628484	0.922916	0.680977	0.495886	0.791139
CFL4	69.6851	0.627264	0.572646	1.09538	0.273351	0.633735
CAALFM_CR03130WA	213.809	0.627219	0.482017	1.30124	0.193177	0.55102
CAALFM_C104470CA	1393.33	0.625616	0.312754	2.00035	0.0454629	0.277396
CAALFM_CR03660CA	675.359	0.625605	0.417923	1.49694	0.13441	0.471602
CAALFM_CR09310WA	1116.99	0.624726	0.246177	2.53771	0.0111581	0.121071
MNN1	2088.08	0.623742	0.533391	1.16939	0.242247	0.603697
SEO1	868.794	0.623557	0.313265	1.99051	0.0465353	0.280197
CAM1-1	3261.58	0.622653	0.272881	2.28177	0.0225027	0.185579
STE3	9.33939	0.621687	0.71555	0.868824	0.384944	0.713966
RPL8B	14641.6	0.621663	0.272172	2.28408	0.0223669	0.185579
FRE10	16266.9	0.620675	0.383942	1.61659	0.105967	0.422788
tF(GAA)1	49.3118	0.620562	0.410158	1.51298	0.130284	0.463892
CAALFM_C406290WA	172.519	0.620537	0.535185	1.15948	0.24626	0.607014
CAALFM_C501410CA	881.563	0.619304	0.419291	1.47703	0.139668	0.479564
CAALFM_CR09750CA	1482.79	0.618667	0.271935	2.27506	0.0229024	0.18729
FMA1	2721.7	0.617964	0.615384	1.00419	0.315286	0.666695
CAALFM_CR05200CA	752.248	0.617696	0.432296	1.42887	0.153041	0.495871
PUT4	62.5638	0.61754	0.49794	1.24019	0.214906	0.57739
CAALFM_CR09110CA	1038.23	0.615547	0.331711	1.85567	0.0634999	0.331046
TRM1	1141.63	0.613954	0.399526	1.53671	0.124365	0.452343
MET10	8052.19	0.613398	0.300145	2.04368	0.0409855	0.26084
tF(GAA)2	25.1777	0.612281	0.592832	1.03281	0.301695	0.656367
CAALFM_C403680CA	497.429	0.611086	0.236491	2.58397	0.00976714	0.111053
KRE62	12.8447	0.61032	0.546212	1.11737	0.263837	0.625213
CAALFM_C104460CA	550.348	0.608947	0.39579	1.53856	0.123912	0.451217
PSF2	515.331	0.608487	0.37419	1.62615	0.103919	0.420514
MRS2	577.462	0.607752	0.352241	1.72539	0.0844579	0.378814
UTP15	2291.73	0.607254	0.371617	1.63409	0.102241	0.41769
ALA1	5698.21	0.607239	0.281797	2.15488	0.0311713	0.223889
SIK1	17234.1	0.60681	0.478244	1.26883	0.204502	0.561863
CAALFM_CR06870CA	12.802	0.604538	0.606634	0.996545	0.318985	0.667353
CAALFM_C105950CA	1267.76	0.603918	0.467287	1.29239	0.196221	0.55196
CAM1	14734	0.603884	0.247335	2.44157	0.0146237	0.142929
ZCF22	352.777	0.60333	0.203554	2.96399	0.00303683	0.0538198
PRI2	158.117	0.602536	0.428636	1.40571	0.159811	0.506218
CAALFM_C402720CA	3242.21	0.602443	0.204601	2.94448	0.00323499	0.0560151
CAALFM_CR00870CA	232.707	0.602299	0.322628	1.86685	0.0619221	0.326418
CAALFM_C109500WA	26.9692	0.6019	0.460512	1.30702	0.191204	0.548453
CAALFM_C307570CA	323.169	0.601776	0.423213	1.42192	0.155049	0.498889
DDC1	256.316	0.601433	0.216815	2.77394	0.00553817	0.078486
CAALFM_C402260CA	2594.07	0.60003	0.517236	1.16007	0.24602	0.606901
DNA2	1037.55	0.599894	0.196965	3.0457	0.00232142	0.0456693
STE18	61.7319	0.599388	0.574509	1.04331	0.296807	0.65106
CAALFM_C210300CA	169.435	0.59835	0.549684	1.08854	0.276359	0.635064
SAP7	30.9777	0.598241	0.589589	1.01467	0.310261	0.663715
HGT14	949.524	0.59748	0.24726	2.4164	0.0156747	0.150631
CAALFM_CR00890CA	258.24	0.597365	0.357464	1.67112	0.0946983	0.403015
RPL17B	18496.3	0.597037	0.260148	2.295	0.0217334	0.182993
CDS1	3832.52	0.595002	0.17557	3.38898	0.000701538	0.0196808
CHK1	5117.07	0.594633	0.327419	1.81612	0.0693514	0.346358
PNG2	42620.4	0.593827	0.352218	1.68596	0.091803	0.395257
CAALFM_C700460WA	47.1765	0.593095	0.542036	1.0942	0.273868	0.634092
CAALFM_C104640WA	2372.39	0.592921	0.362291	1.63659	0.101716	0.4174
GIN4	3087.14	0.59168	0.315299	1.87656	0.0605778	0.324187
NIP1	3594.28	0.591442	0.355573	1.66335	0.0962423	0.406544
CAALFM_CR00280CA	1160.43	0.590754	0.189853	3.11164	0.00186051	0.0395896
CAALFM_C504300CA	7162.94	0.590537	0.257556	2.29285	0.0218569	0.183786
CAALFM_C505060CA	86.0805	0.590415	0.40871	1.44458	0.148576	0.491954
PET127	1853.33	0.590061	0.441104	1.33769	0.180997	0.534861
CAALFM_C305680WA	1260.61	0.589824	0.265025	2.22554	0.0260453	0.203166
CAALFM_C203210WA	396.144	0.589352	0.485227	1.21459	0.224523	0.587705
CAALFM_C306700CA	11276.4	0.589175	0.283639	2.0772	0.0377832	0.25066
CAALFM_C601330CA	90.6038	0.58886	0.390684	1.50725	0.131746	0.467234
RPS22A	21081.4	0.588855	0.433511	1.35834	0.174356	0.526434
CAALFM_CR02780WA	49.3886	0.588493	0.698266	0.842793	0.399344	0.723946
SSK1	5373.26	0.587712	0.261966	2.24347	0.0248667	0.197238
CAALFM_C702280WA	120.996	0.587499	0.769559	0.763423	0.445211	0.757683
CAALFM_C406470WA	4586.28	0.587199	0.296544	1.98014	0.0476882	0.284402
CAALFM_C603520CA	1621.66	0.585845	0.258668	2.26485	0.0235218	0.19012
OPT5	13.5257	0.585596	0.63506	0.92211	0.356471	0.695163
CAALFM_C302200WA	30.1878	0.585307	0.428459	1.36608	0.171915	0.523358
NOP5	21355.6	0.584034	0.364761	1.60114	0.109345	0.428939
GIT3	4567.29	0.583594	0.294623	1.98081	0.0476123	0.284226
CAALFM_C400910CA	535.427	0.583156	0.30265	1.92684	0.0540002	0.304986
CAALFM_C301850WA	1019.78	0.582345	0.401675	1.44979	0.147116	0.490063
LIP3	28.9706	0.582277	0.554597	1.04991	0.293759	0.648015
IME2	11.7705	0.580835	0.663483	0.875432	0.381339	0.710492
SPE3	4277.93	0.580384	0.347919	1.66816	0.0952843	0.404409
CAALFM_C601620WA	1518.72	0.579236	0.197717	2.92962	0.00339376	0.0583279
CAALFM_C502410CA	288.707	0.577999	0.448535	1.28864	0.197525	0.552425
CAALFM_C603960WA	8154.62	0.577589	0.329199	1.75453	0.0793401	0.368213
ZPR1	7088.51	0.577107	0.359888	1.60357	0.108809	0.428656
SEC18	2003.46	0.577048	0.233	2.4766	0.0132641	0.133904
CAALFM_C405210WA	1012.02	0.576915	0.260527	2.21441	0.0268003	0.206874
PRE1	5642.59	0.575609	0.217296	2.64897	0.00807387	0.0981789
CAALFM_C305010CA	582.259	0.575475	0.177707	3.23833	0.0012023	0.029041
CAALFM_C504380CA	8.21074	0.573971	0.976781	0.587615	0.556791	0.830458
SUB2	11204.8	0.573868	0.242595	2.36554	0.0180039	0.163305
CAALFM_C501730WA	97.0303	0.573282	0.410894	1.39521	0.162954	0.510153
ECM33	51474	0.572487	0.256695	2.23022	0.0257326	0.201733
CAALFM_C301060WA	33.0929	0.572288	0.677133	0.845164	0.398019	0.723946
CLN3	4711.64	0.570825	0.390384	1.46221	0.143683	0.482768
CAALFM_CR03940WA	1591.43	0.570076	0.372994	1.52838	0.126418	0.45531
PGA15	13.6552	0.568898	0.622844	0.913389	0.361038	0.697798
ABP140	994.525	0.568744	0.471803	1.20547	0.228022	0.591303
VTI1	1096.26	0.567984	0.399832	1.42056	0.155445	0.499213
CAALFM_C210320CA	10.4123	0.567917	0.764685	0.742682	0.457674	0.7676
CYS4	10130	0.567643	0.204509	2.77564	0.00550931	0.078486
HMT1	6590.2	0.567342	0.378776	1.49783	0.134177	0.471315
CAALFM_C106860WA	44.4539	0.567177	0.682188	0.83141	0.405742	0.728076
CAALFM_C304190WA	452.277	0.566355	0.384676	1.47229	0.140942	0.479727
RIM13	909.544	0.566329	0.194269	2.91519	0.00355477	0.0598791
DPM2	483.805	0.56614	0.472646	1.19781	0.230991	0.593462
CIC1	1991.86	0.564427	0.43619	1.29399	0.195668	0.551714
CAALFM_C106430CA	8.35288	0.563308	0.752121	0.748959	0.453882	0.76496
CAALFM_CR03200CA	1989.8	0.562164	0.354109	1.58754	0.11239	0.432151
RPN2	12743.3	0.559866	0.204612	2.73622	0.00621485	0.0839743
MFA1	1.28085	0.559725	1.04881	0.533674	0.593567	0.850197
MXR1	4366.15	0.559031	0.293664	1.90364	0.0569565	0.314933
NOP14	4426.35	0.55877	0.536352	1.0418	0.297505	0.651743
CAALFM_C300140WA	19.704	0.558739	0.900008	0.620815	0.534721	0.819317
CAALFM_C503770CA	59.4773	0.558482	0.532486	1.04882	0.294261	0.648645
CKB2	951.724	0.557753	0.274319	2.03323	0.0420292	0.264788
DBP3	6420.66	0.557707	0.45446	1.22719	0.219753	0.584264
FAS2	101656	0.556238	0.429293	1.29571	0.195076	0.551714
XUT1	833.71	0.555342	0.523025	1.06179	0.288332	0.642895
CAALFM_C205560WA	815.636	0.555295	0.311796	1.78096	0.0749196	0.358557
CAALFM_C207910CA	2091.05	0.554874	0.627095	0.884832	0.376248	0.70693
CAALFM_C103930WA	247.393	0.553643	0.371281	1.49117	0.135917	0.474494
CYM1	4305.33	0.553625	0.345974	1.60019	0.109556	0.428939
CAALFM_CR09460CA	3160.36	0.553139	0.382778	1.44506	0.14844	0.491954
CAALFM_C300360WA	4250.31	0.55241	0.401971	1.37425	0.169363	0.520641
CDC54	1177.94	0.551655	0.275788	2.00028	0.0454697	0.277396
CAALFM_C402700WA	383.313	0.551136	0.240941	2.28743	0.0221706	0.185145
CAALFM_CR00500CA	0.698015	0.551024	0.703806	0.78292	0.433674	0.748158
ORM1	2129.98	0.550979	0.25525	2.15859	0.0308821	0.223029
CAALFM_C400850CA	71.0546	0.550604	0.371313	1.48286	0.138112	0.478158
CAALFM_C304100WA	70.523	0.549627	0.549824	0.999642	0.317484	0.667353
ZNC1	2464.2	0.549535	0.193163	2.84493	0.00444212	0.0681126
CAALFM_C100890WA	761.372	0.549464	0.236236	2.32591	0.0200232	0.173018
CAALFM_C603730CA	1035.07	0.548023	0.377758	1.45073	0.146856	0.489729
MED8	315.65	0.547038	0.40416	1.35352	0.175891	0.528394
CAALFM_C105250WA	64.1912	0.546074	0.696647	0.78386	0.433122	0.748158
RIM20	1152.66	0.544984	0.309741	1.75948	0.0784954	0.366742
RPL38	20424	0.544431	0.483621	1.12574	0.260277	0.621836
MSS116	8480.45	0.544047	0.433294	1.25561	0.209259	0.568442
CAALFM_C604240WA	178.178	0.543215	0.497632	1.0916	0.275009	0.634466
CAALFM_C703760WA	75.2833	0.542807	0.40882	1.32774	0.184264	0.538671
KAP120	2648.79	0.542798	0.26828	2.02325	0.0430475	0.267965
RHD1	2428.57	0.542456	0.781926	0.693744	0.487843	0.787899
CAALFM_C112810WA	561.339	0.542234	0.223116	2.43028	0.0150873	0.145883
CAALFM_C502810WA	241.335	0.542135	0.367927	1.47349	0.14062	0.479727
NUP188	2228.67	0.541253	0.290237	1.86486	0.0622005	0.327272
CAALFM_C112330WA	8.13318	0.540996	0.712244	0.759565	0.447514	0.760012
CAALFM_C703050WA	1003.43	0.540578	0.443047	1.22014	0.222413	0.586228
CAALFM_C302720WA	353.082	0.540305	0.367105	1.4718	0.141075	0.479727
CAALFM_C207690WA	190.606	0.539948	0.238611	2.26288	0.023643	0.190852
CAALFM_C603380WA	4891.93	0.539729	0.21505	2.50978	0.0120806	0.126382
MTLA2	14.5277	0.539476	0.572392	0.942493	0.34594	0.687412
CFL5	709.331	0.539459	0.558507	0.965895	0.334097	0.679931
ECM17	13490.9	0.538741	0.435288	1.23767	0.21584	0.578781
DCC1	129.34	0.537764	0.357666	1.50353	0.132701	0.468234
CDC47	3690.57	0.537148	0.197036	2.72614	0.006408	0.085659
CAALFM_C205300CA	2717.34	0.537109	0.35655	1.50641	0.131962	0.467473
CAALFM_C401280CA	1988.38	0.53595	0.217789	2.46087	0.0138601	0.138292
CAALFM_C112470WA	143.969	0.535851	0.444878	1.20449	0.2284	0.591303
CAALFM_C113010WA	1201.03	0.535406	0.34991	1.53013	0.125986	0.454807
CAALFM_CR03470WA	2621.78	0.533317	0.48265	1.10498	0.269169	0.630447
NOC4	4606.81	0.533215	0.442775	1.20426	0.228489	0.591303
CAALFM_CR07820WA	16.2263	0.53271	0.627135	0.849435	0.39564	0.722933
FGR16	335.524	0.532181	0.303097	1.75581	0.0791205	0.368005
CAALFM_CR06020WA	404.299	0.531751	0.247173	2.15133	0.0314504	0.225119
CAALFM_C207620WA	14.1362	0.531703	0.56448	0.941934	0.346226	0.687412
EXO1	1626.44	0.531498	0.315146	1.68652	0.0916962	0.395257
LYS21	2563.53	0.529209	0.258659	2.04597	0.0407593	0.260194
PEP3	1834.32	0.528985	0.246426	2.14663	0.0318228	0.227264
CAALFM_C300390WA	279.304	0.528925	0.29274	1.80681	0.0707926	0.350102
ALK8	116.3	0.528656	0.492756	1.07286	0.283336	0.639651
CAALFM_C501490CA	1018.68	0.528512	0.28418	1.85978	0.0629174	0.329382
CAALFM_C207760WA	2603.05	0.528366	0.270434	1.95377	0.050728	0.295489
CAALFM_C107850CA	214.358	0.527916	0.257138	2.05305	0.0400679	0.257137
CAALFM_C303780WA	14.3525	0.527883	0.792706	0.665926	0.505458	0.798631
UGA4	176.274	0.527868	0.608053	0.868129	0.385324	0.714293
ZCF15	1117.09	0.527195	0.317461	1.66066	0.0967811	0.40717
CAALFM_C704200CA	1854.7	0.526884	0.245574	2.14552	0.0319113	0.227636
CAALFM_C305150WA	5502.66	0.524958	0.277572	1.89125	0.0585913	0.320908
CAALFM_C402200CA	285.125	0.524729	0.362916	1.44587	0.148215	0.491899
TRY6	546.929	0.524566	0.470761	1.11429	0.265153	0.626671
CAALFM_CR02380CA	213.037	0.524462	0.440605	1.19032	0.23392	0.596966
tN(GUU)1	2.26639	0.524437	1.04869	0.500089	0.617013	0.859849
YUH2	3110.36	0.523587	0.22935	2.28292	0.0224353	0.185579
VAS1	4460.94	0.523265	0.237377	2.20436	0.027499	0.210528
RPL35	7768.47	0.523231	0.649951	0.805031	0.420802	0.740585
GSC1	19348.8	0.52249	0.255889	2.04186	0.0411654	0.261453
CAALFM_C103890WA	6.90386	0.522233	0.729426	0.715951	0.474021	0.77637
CAALFM_C303470WA	191.997	0.522162	0.288476	1.81007	0.0702844	0.347863
CAALFM_C103920CA	241.427	0.521244	0.207306	2.51436	0.0119247	0.12517
UTP20	2181.7	0.520095	0.434667	1.19654	0.231488	0.594007
IMH3	19531	0.51986	0.333987	1.55653	0.119583	0.443011
PRP3	806.579	0.518809	0.357038	1.45309	0.146198	0.488316
PRR2	242.044	0.518605	0.307646	1.68572	0.09185	0.395257
USO5	242.536	0.517739	0.27095	1.91083	0.0560266	0.311835
PEX22	979.841	0.517528	0.423312	1.22257	0.221493	0.585655
ALS2	257227	0.517347	0.465975	1.11025	0.266892	0.627911
CAALFM_C302010CA	38.8493	0.516792	0.34035	1.51841	0.12891	0.461099
MRPL3	1249.34	0.516634	0.35353	1.46135	0.143918	0.482768
CAALFM_C207920WA	982.718	0.515802	0.357921	1.4411	0.149555	0.492431
DUR32	63.547	0.515379	0.615453	0.837397	0.40237	0.726191
CAALFM_C702860CA	7303.97	0.514245	0.163649	3.14236	0.00167592	0.0369175
TES1	306.294	0.513959	0.267291	1.92285	0.054499	0.305784
CAALFM_C301640CA	28.4728	0.513906	0.478159	1.07476	0.282482	0.639448
PZF1	1687	0.512913	0.450401	1.13879	0.254789	0.61503
ELA1	310.755	0.512896	0.310666	1.65095	0.0987478	0.410749
CAALFM_C700870WA	94.3612	0.512441	0.487366	1.05145	0.293051	0.647362
CAALFM_C505180WA	19.6056	0.511732	0.629845	0.812473	0.41652	0.736742
CAALFM_C402510WA	509.774	0.510574	0.365694	1.39618	0.162661	0.510153
CAALFM_C602300CA	244.507	0.509764	0.318082	1.60262	0.109019	0.428846
BTA1	70.707	0.509307	0.638886	0.797179	0.425347	0.743495
CAALFM_C206930CA	52.6647	0.508249	0.513882	0.98904	0.322644	0.670636
CAALFM_CR00670CA	950.899	0.508048	0.427774	1.18766	0.234969	0.597547
RPS5	36277.5	0.507989	0.302565	1.67894	0.0931632	0.399198
CAALFM_C203340WA	1198.96	0.507089	0.230713	2.19792	0.0279548	0.212164
CAALFM_CR04750WA	331.615	0.506952	0.525366	0.96495	0.33457	0.68023
CAALFM_C307120WA	223.341	0.506133	0.420462	1.20375	0.228684	0.591317
CAALFM_C701670WA	403.808	0.505642	0.350317	1.44339	0.148912	0.492385
CAALFM_C103830CA	1540.16	0.505181	0.430762	1.17276	0.240892	0.602816
UBP6	6684.11	0.505056	0.233479	2.16318	0.0305277	0.221571
IPK1	426.848	0.504581	0.380606	1.32573	0.184929	0.539353
CAALFM_C204790CA	1275.22	0.504274	0.28772	1.75265	0.0796617	0.368586
CAALFM_C205910WA	2572.71	0.504229	0.19856	2.53943	0.0111034	0.121071
CAALFM_CR03840CA	234.723	0.504166	0.413653	1.21881	0.222916	0.586442
DNM1	3031.31	0.503119	0.251915	1.99718	0.0458054	0.277942
RRP6	5900.02	0.501441	0.372546	1.34599	0.178307	0.531658
CAALFM_C406210CA	9953.6	0.49934	0.419671	1.18984	0.23411	0.597002
tV(AAC)2	1.7751	0.499201	1.04243	0.478882	0.632023	0.865257
ALD5	60342.4	0.499137	0.455657	1.09542	0.273332	0.633735
CAALFM_C404630CA	141.529	0.498647	0.282545	1.76484	0.0775905	0.364693
PGA30	57.2586	0.498194	0.762326	0.653518	0.513422	0.802792
NUO1	868.954	0.497768	0.369257	1.34802	0.17765	0.531161
CAALFM_C403530WA	439.191	0.497534	0.255161	1.94988	0.0511901	0.297349
CAALFM_C111790WA	394.829	0.497245	0.345019	1.44121	0.149525	0.492431
BMS1	6290.32	0.496941	0.413506	1.20177	0.229451	0.591448
CMP1	2507.22	0.496456	0.286719	1.73151	0.0833611	0.376025
CAALFM_C304590WA	4631.48	0.496406	0.184714	2.68743	0.00720046	0.090307
CAALFM_C406230CA	2355.29	0.4962	0.209993	2.36294	0.0181307	0.16391
CAALFM_CR03540WA	577.704	0.496131	0.306665	1.61783	0.1057	0.422366
PXA2	911.211	0.496126	0.387701	1.27966	0.200665	0.556453
CAALFM_C111290WA	204.529	0.496063	0.344799	1.4387	0.150235	0.492853
CAALFM_C106420CA	1053.71	0.495127	0.187448	2.64141	0.00825628	0.0992309
CAALFM_C206480WA	1269.51	0.494843	0.335691	1.4741	0.140454	0.479727
CHS4	4778.95	0.494153	0.206693	2.39075	0.0168138	0.156971
ZCF19	59.3385	0.494012	0.365632	1.35112	0.176658	0.529791
ACP12	1306.21	0.493724	0.438327	1.12638	0.260003	0.621663
GUA1	20152.1	0.493432	0.366732	1.34548	0.178469	0.531658
CAALFM_CR06230WA	1415.1	0.493358	0.334847	1.47338	0.140648	0.479727
CAALFM_C104040CA	3984.58	0.49297	0.431831	1.14158	0.253629	0.613099
CBR1	2471.99	0.492152	0.335974	1.46485	0.142961	0.481937
CAALFM_C114630CA	621.884	0.491798	0.260746	1.88612	0.059279	0.321041
CAALFM_C602720CA	1757.07	0.491758	0.243304	2.02116	0.0432628	0.269038
CAALFM_C305800WA	874.058	0.491476	0.345187	1.4238	0.154505	0.498496
CAALFM_CR00370WA	1340.49	0.491443	0.179003	2.74544	0.006043	0.0821848
MNN4	2603.57	0.491286	0.454655	1.08057	0.279888	0.637183
CAALFM_C202360CA	337.603	0.49074	0.38374	1.27883	0.200956	0.556766
CAALFM_CR03270WA	2157.54	0.490648	0.290833	1.68704	0.0915949	0.395257
ERG5	18103.7	0.490603	0.270501	1.81369	0.0697259	0.346642
CAALFM_C403690CA	235.161	0.490338	0.377894	1.29755	0.19444	0.551548
PSD2	1890.82	0.489266	0.279007	1.7536	0.0794995	0.368407
CDR1	55948.2	0.488534	0.185711	2.63062	0.00852295	0.101149
BMT7	491.931	0.488472	0.327677	1.49071	0.136037	0.474517
SEN1	3436.22	0.48817	0.223862	2.18068	0.0292072	0.215787
SMC1	951.945	0.488099	0.250781	1.94632	0.0516168	0.298798
CAALFM_C307230WA	2593.07	0.487484	0.212886	2.28988	0.0220284	0.184484
FMO1	173.576	0.487462	0.512314	0.951491	0.341355	0.684023
CAALFM_C204770WA	225.086	0.487094	0.258827	1.88193	0.0598454	0.321657
CAALFM_C400730CA	100.112	0.486915	0.322441	1.51009	0.13102	0.465453
CAALFM_C200700WA	5141.76	0.486115	0.222857	2.18129	0.0291622	0.215787
CAALFM_CR03930CA	1026.74	0.485729	0.17627	2.75559	0.00585862	0.0809085
CAALFM_C201920CA	2776.73	0.485707	0.246602	1.9696	0.0488846	0.289523
CAALFM_C403080WA	912.775	0.484893	0.247085	1.96245	0.04971	0.291731
ARG2	519.195	0.483624	0.336889	1.43556	0.151128	0.493321
CWH8	1150.01	0.483239	0.386084	1.25164	0.2107	0.571117
PXP2	378.348	0.483182	0.547092	0.883182	0.377138	0.707883
SET6	1555.81	0.482553	0.396869	1.2159	0.224023	0.587664
ZCF35	681.957	0.481575	0.271026	1.77686	0.075592	0.36012
CAALFM_C112800WA	70.8765	0.480749	0.337125	1.42602	0.153862	0.496888
CAALFM_C500790CA	6611.25	0.480461	0.302564	1.58796	0.112294	0.432151
CAALFM_C206270WA	46.9516	0.479729	0.356404	1.34602	0.178294	0.531658
CAALFM_C306530WA	737.883	0.478975	0.282851	1.69339	0.0903822	0.394688
CAALFM_CR03960CA	535.409	0.478708	0.222286	2.15357	0.0312739	0.224369
CAALFM_C306990WA	249.856	0.478328	0.342797	1.39537	0.162905	0.510153
TERT	683.663	0.476608	0.239489	1.9901	0.04658	0.280197
URA2	18388.8	0.476204	0.441778	1.07793	0.281067	0.638376
CAALFM_C403300CA	140.012	0.475339	0.51582	0.921521	0.356778	0.695265
MMS22	865.013	0.475159	0.283202	1.67781	0.0933844	0.399872
UGA33	532.41	0.473959	0.269265	1.7602	0.0783747	0.366452
CAALFM_C702140WA	106.545	0.473865	0.58734	0.806799	0.419782	0.739555
CAALFM_C104230WA	2946.36	0.473845	0.153596	3.08501	0.00203546	0.0423052
CAALFM_C701880CA	60.948	0.47364	0.40541	1.1683	0.242686	0.603697
RMT2	1130.08	0.473322	0.387879	1.22028	0.222357	0.586228
MNT1	21638.5	0.472702	0.169887	2.78244	0.00539513	0.0777526
SPB4	1423.24	0.472656	0.444221	1.06401	0.287324	0.642845
CAALFM_CR06790CA	523.214	0.472592	0.258615	1.8274	0.0676397	0.342012
VMA10	2217.89	0.472251	0.526448	0.897051	0.369692	0.70469
CAALFM_C502740WA	532.259	0.47195	0.308151	1.53156	0.125632	0.454309
CAALFM_C501930WA	751.617	0.471024	0.206792	2.27777	0.0227405	0.186699
CAALFM_C102370CA	1128.35	0.471021	0.421212	1.11825	0.26346	0.624556
CAALFM_C504620CA	458.231	0.470847	0.43534	1.08156	0.279447	0.637107
MAM33	2108.57	0.470025	0.333259	1.41039	0.158425	0.50438
CEF3	94622.6	0.469683	0.284076	1.65337	0.0982554	0.410064
ADO1	1736.61	0.469629	0.317085	1.48108	0.138585	0.478723
CAALFM_C403780CA	498.112	0.469127	0.496199	0.945442	0.344433	0.686911
CAALFM_C505150CA	407.176	0.469088	0.343072	1.36732	0.171526	0.523066
ECM39	1952.05	0.468684	0.252521	1.85602	0.0634509	0.331046
CAALFM_C100540CA	2867.43	0.468573	0.358809	1.30591	0.191583	0.549287
CAALFM_C202540WA	4846.11	0.468179	0.409761	1.14257	0.253219	0.612725
EFH1	51.8003	0.467738	0.318617	1.46803	0.142097	0.481037
GIN1	881.924	0.467005	0.300535	1.55391	0.120206	0.444449
SAL6	4389.4	0.466965	0.19423	2.40419	0.0162083	0.154234
CAALFM_C404180CA	330.898	0.466881	0.323435	1.4435	0.148878	0.492385
RPL20B	16227.4	0.466652	0.385587	1.21024	0.226187	0.58935
CAALFM_C100380CA	1256.17	0.466188	0.344391	1.35366	0.175845	0.528394
CAALFM_C502280CA	1419.05	0.465802	0.467634	0.996083	0.31921	0.667353
CAALFM_C503730WA	24.6233	0.465534	0.593433	0.784477	0.43276	0.748158
SEN2	2234.1	0.465474	0.433875	1.07283	0.283348	0.639651
RPL30	23096.5	0.465182	0.330357	1.40812	0.159095	0.505049
PES1	12540.7	0.465066	0.424442	1.09571	0.273206	0.633735
KTR2	418.086	0.464923	0.26258	1.7706	0.076628	0.3618
CAN1	11740.5	0.464431	0.657146	0.706739	0.479729	0.781779
CAALFM_C202110CA	397.639	0.464074	0.420374	1.10395	0.269613	0.630777
FLU1	2284.01	0.463522	0.433235	1.06991	0.284661	0.640128
CAALFM_C200750WA	150.979	0.463045	0.292811	1.58138	0.113791	0.435399
RPN1	7140.78	0.462533	0.120982	3.82315	0.000131757	0.00610574
CAALFM_C112680WA	6402.89	0.462265	0.428913	1.07776	0.281142	0.638376
CAG1	164.105	0.462107	0.279671	1.65233	0.0984682	0.410404
ZCF5	757.71	0.461819	0.47245	0.977499	0.328322	0.675278
CAALFM_C307550CA	1539.48	0.461791	0.451752	1.02222	0.306675	0.660434
SOH1	226.773	0.46068	0.236967	1.94407	0.0518872	0.299453
ENP2	4670.79	0.460551	0.491577	0.936886	0.348817	0.689915
AVT4	827.258	0.459683	0.259429	1.7719	0.076411	0.361048
CAALFM_C209570CA	331.196	0.459658	0.265032	1.73435	0.0828562	0.376025
POR1	23179.1	0.459529	0.222358	2.06662	0.03877	0.25424
RAD32	5271.33	0.458407	0.362129	1.26587	0.205561	0.563043
DAL9	684.248	0.457964	0.402999	1.13639	0.255794	0.61619
MIM1	1087.44	0.457718	0.363357	1.25969	0.20778	0.566394
DLH1	9.61252	0.457676	0.72652	0.629956	0.528724	0.814904
CAALFM_C205130WA	557.371	0.457343	0.418699	1.09229	0.274704	0.634466
CAALFM_C106410WA	448.194	0.456642	0.296193	1.5417	0.123146	0.450262
CAALFM_C200920WA	5.55111	0.456481	0.751711	0.607257	0.54368	0.824295
QDR2	4692.1	0.456426	0.39238	1.16322	0.244739	0.605174
LEU1	4039.29	0.456394	0.578978	0.788275	0.430536	0.747138
CAALFM_C111430WA	787.725	0.456109	0.33263	1.37122	0.170307	0.521507
CAALFM_CR00630WA	971.981	0.456066	0.283927	1.60628	0.108213	0.428196
ZCF4	16.8789	0.455279	0.648582	0.70196	0.482704	0.785109
MET14	1353.22	0.455269	0.430299	1.05803	0.290042	0.644267
CAALFM_CR09800CA	8727.82	0.454523	0.353083	1.2873	0.19799	0.552711
CAALFM_C700780WA	1120.04	0.453992	0.197467	2.29908	0.0215007	0.181522
CAALFM_C303370CA	3222.24	0.453475	0.415628	1.09106	0.275246	0.634466
HSX11	634.954	0.452777	0.386645	1.17104	0.241582	0.603088
UTP5	7357.35	0.45128	0.444254	1.01582	0.309717	0.663558
CAALFM_C206040CA	191.743	0.45069	0.346209	1.30178	0.19299	0.55102
CPR3	7645.32	0.450344	0.313533	1.43635	0.150902	0.493321
RPN8	5390.1	0.450328	0.198271	2.27128	0.0231303	0.187926
SAP1	177.641	0.448345	0.370036	1.21163	0.225655	0.588677
CAALFM_C302820CA	1263.88	0.448219	0.260557	1.72024	0.0853897	0.381026
CAALFM_C306040WA	519.412	0.448142	0.787915	0.56877	0.569512	0.838322
ERG13	4998.55	0.448014	0.293896	1.5244	0.12741	0.457826
SFH5	1244.8	0.448005	0.516179	0.867926	0.385435	0.714293
MNN24	652.372	0.447285	0.436883	1.02381	0.305925	0.659955
CAALFM_CR05210WA	359.982	0.447184	0.653842	0.683933	0.494018	0.791139
CAALFM_C701100CA	1871.41	0.44675	0.220693	2.0243	0.042939	0.267823
CAALFM_C302080WA	1292.74	0.446564	0.230931	1.93376	0.0531429	0.303089
IFH1	6378.3	0.446545	0.31991	1.39585	0.162761	0.510153
CAALFM_C401300WA	5623.73	0.446375	0.28681	1.55635	0.119626	0.443011
SPT23	8566.37	0.446215	0.155996	2.86044	0.00423058	0.0660409
MCM2	1863.29	0.445226	0.21532	2.06774	0.0386645	0.253867
CAALFM_C112990WA	338.774	0.44511	0.399619	1.11384	0.26535	0.626899
RNR1	38441.1	0.444942	0.468931	0.948845	0.342699	0.68518
FGR27	3020.64	0.44455	0.242122	1.83605	0.0663496	0.339798
CAALFM_C203420CA	1203.01	0.444495	0.145037	3.06471	0.00217881	0.0435484
CAALFM_CR02890CA	973.404	0.444385	0.3737	1.18915	0.234381	0.597002
DBP7	6893.39	0.443897	0.428637	1.0356	0.300388	0.654611
CAALFM_C505040WA	876.171	0.443854	0.27803	1.59642	0.110394	0.429717
EHT1	5833.97	0.443851	0.318612	1.39308	0.163596	0.510198
HAS1	9349.06	0.443001	0.376166	1.17767	0.238926	0.602256
CAALFM_C704000WA	1577.63	0.442668	0.227295	1.94755	0.0514685	0.298413
VPS15	561.019	0.442495	0.249193	1.77571	0.0757807	0.36052
GSP1	20099.9	0.442373	0.188684	2.34453	0.0190513	0.168436
CAALFM_C105520WA	1287.22	0.441617	0.271159	1.62863	0.103392	0.419689
CAALFM_C103460CA	1151.19	0.441363	0.624297	0.706976	0.479581	0.781779
RPP1	716.824	0.441039	0.477573	0.923499	0.355747	0.695163
KEX2	4083.36	0.440871	0.282257	1.56195	0.1183	0.443011
POP4	954.593	0.440637	0.416842	1.05709	0.290473	0.644267
SUV3	1234.18	0.440472	0.454397	0.969356	0.332368	0.678808
CAALFM_C504920CA	3612.39	0.440082	0.247714	1.77657	0.075639	0.36012
CAALFM_C303080WA	305.918	0.439773	0.29808	1.47535	0.140118	0.479606
CAN3	3364.56	0.439641	0.254943	1.72447	0.0846234	0.378814
CAALFM_C113130CA	4481.47	0.439509	0.431851	1.01773	0.308805	0.662512
CAALFM_C302180CA	2750.35	0.439459	0.367443	1.19599	0.2317	0.594007
NOG2	9330.43	0.439179	0.496329	0.884855	0.376235	0.70693
LCB2	3949.81	0.439163	0.183772	2.38972	0.0168614	0.156971
CAALFM_C100200CA	365.791	0.438864	0.198196	2.21429	0.0268089	0.206874
CAALFM_C105220CA	373.113	0.438656	0.472868	0.927648	0.35359	0.693822
CAALFM_C303070WA	2273.24	0.438439	0.458606	0.956025	0.339059	0.682044
CAALFM_C502510CA	1553.78	0.438062	0.273293	1.6029	0.108957	0.428846
CAALFM_C306260CA	934.756	0.43803	0.212922	2.05723	0.039664	0.256374
SOD4	8211.67	0.437912	0.596423	0.734231	0.462808	0.770443
HMX1	9058.45	0.437776	0.437079	1.0016	0.316539	0.667206
CAALFM_C603470WA	1131.01	0.437513	0.258838	1.6903	0.0909713	0.394688
CAALFM_C702080WA	501.248	0.436359	0.444702	0.981238	0.326475	0.673402
PFK26	5023.26	0.43596	0.284055	1.53478	0.124839	0.453573
REX3	311.916	0.435389	0.289011	1.50648	0.131945	0.467473
CAALFM_C105970WA	19.3922	0.434833	0.594882	0.730956	0.464806	0.771895
CAALFM_C502920WA	327.117	0.434817	0.437646	0.993536	0.320449	0.667353
CAALFM_C203880CA	568.168	0.434684	0.470588	0.923702	0.355641	0.695163
ZCF24	801.499	0.434467	0.305402	1.42261	0.15485	0.498836
STE4	21.5629	0.432856	0.478503	0.904605	0.365675	0.70073
CAALFM_CR03300CA	25.3802	0.432835	0.560799	0.771818	0.440222	0.752472
CAALFM_CR04870CA	421.888	0.432019	0.365948	1.18055	0.237782	0.601037
CAALFM_C105660CA	3789.81	0.432018	0.219525	1.96796	0.0490721	0.289618
CAALFM_CR00700WA	134.326	0.432003	0.316741	1.3639	0.172599	0.524165
CAALFM_C105650WA	709.035	0.431282	0.290505	1.48459	0.137651	0.47786
CAALFM_C601040CA	2413.37	0.431164	0.45028	0.957548	0.338291	0.681593
CAALFM_C200590WA	594.778	0.431112	0.300108	1.43652	0.150854	0.493321
CAALFM_C209100CA	1781.01	0.430756	0.247491	1.74049	0.0817728	0.372594
UBP1	2219.36	0.430388	0.228105	1.8868	0.059187	0.321041
CAALFM_C205870WA	37.2011	0.429676	0.57518	0.747029	0.455046	0.765261
CAALFM_C203910CA	1029.17	0.428852	0.206888	2.07287	0.038184	0.252056
GPI2	240.734	0.428775	0.204306	2.09869	0.035844	0.244537
CAALFM_C106540CA	1349.12	0.428684	0.301927	1.41983	0.155658	0.499364
CAALFM_C307030CA	612.38	0.428395	0.225164	1.90259	0.0570946	0.315255
TRY4	85.7879	0.42835	0.651906	0.657073	0.511134	0.801618
CAALFM_C504480CA	120.378	0.427212	0.567081	0.753353	0.451238	0.763371
CAALFM_C304750WA	752.044	0.426211	0.197361	2.15955	0.0308079	0.223029
CAALFM_C303740WA	399.443	0.426045	0.303861	1.4021	0.160884	0.508073
COX6	3819.71	0.424938	0.309582	1.37262	0.169872	0.521195
CAALFM_C207290WA	7295.32	0.424397	0.312695	1.35722	0.17471	0.526994
CAALFM_C603090WA	13.8795	0.424376	0.723374	0.586663	0.55743	0.831097
SLU7	470.844	0.423933	0.233491	1.81563	0.0694273	0.346358
FGR6-1	1145.76	0.423765	0.21745	1.94879	0.0513207	0.297831
CDC21	910.442	0.422704	0.158234	2.67139	0.00755387	0.0939503
MDL2	1664.12	0.422423	0.152834	2.76393	0.00571089	0.0797109
CAALFM_C100830WA	748.608	0.422297	0.412387	1.02403	0.305822	0.659955
KAR5	70.6974	0.421511	0.387606	1.08747	0.276828	0.635064
QCR2	4788.37	0.421464	0.305285	1.38056	0.167415	0.516698
CAALFM_CR01280CA	671.585	0.421378	0.446008	0.944776	0.344773	0.686911
CAALFM_C103790CA	10933.7	0.42116	0.37275	1.12987	0.25853	0.619343
TIF	29699.2	0.421114	0.232062	1.81467	0.0695752	0.346358
ARX1	7458.04	0.420652	0.395143	1.06456	0.287076	0.642845
CAALFM_CR05190WA	24.9761	0.420379	0.440569	0.954174	0.339996	0.682649
DAL4	312.142	0.420138	0.451219	0.931117	0.351793	0.692703
REV3	1190.64	0.419832	0.185054	2.26871	0.0232862	0.188703
SAR1	2393.34	0.419529	0.384985	1.08973	0.275832	0.635064
ACS2	28009.7	0.418906	0.437956	0.956502	0.338819	0.681887
SMC5	1084.06	0.417487	0.246831	1.69139	0.0907625	0.394688
PWP2	5879.2	0.417481	0.437945	0.953274	0.340452	0.682649
CAALFM_C401470WA	232.971	0.417404	0.305872	1.36463	0.172368	0.523971
CHS7	1200.78	0.417244	0.324586	1.28547	0.19863	0.553263
SCL1	5553.77	0.417225	0.200678	2.07907	0.0376106	0.250577
CAALFM_C603040CA	620.696	0.416766	0.264576	1.57522	0.115206	0.438131
CAALFM_C100580WA	1435.05	0.416745	0.301479	1.38233	0.166869	0.516162
CAALFM_C400990WA	302.588	0.416599	0.736718	0.565479	0.571748	0.838552
ARO10	5110.62	0.416227	0.35941	1.15808	0.246831	0.607393
MP65	65077.9	0.415982	0.298307	1.39448	0.163174	0.510153
CAALFM_CR10440WA	471.916	0.415622	0.230326	1.8045	0.0711532	0.350513
CAALFM_C201070WA	4350.18	0.415321	0.308675	1.3455	0.178465	0.531658
ALG5	478.486	0.415249	0.430639	0.964262	0.334914	0.68071
CAALFM_C102680CA	682.439	0.415177	0.262825	1.57967	0.114182	0.435564
CAALFM_C703210WA	494.731	0.413971	0.368614	1.12305	0.261418	0.623123
CAALFM_C205080CA	935.271	0.413283	0.415737	0.994096	0.320176	0.667353
MCT1	828.188	0.412929	0.231173	1.78624	0.074061	0.357371
CAALFM_C405000WA	139.471	0.412602	0.258695	1.59494	0.110726	0.429717
INO1	537.646	0.412523	0.794655	0.519122	0.603675	0.853031
CAALFM_C400710WA	1201.73	0.412522	0.319347	1.29176	0.196439	0.552324
MRPL37	389.571	0.412202	0.444944	0.926414	0.354231	0.693822
DCR1	2237.94	0.412094	0.178904	2.30343	0.0212546	0.18049
CAALFM_C210820CA	5849.42	0.411241	0.279382	1.47197	0.14103	0.479727
CAALFM_C101290CA	1017.68	0.411084	0.35563	1.15593	0.247708	0.608033
SWE1	4016.25	0.410855	0.302158	1.35974	0.173914	0.525859
TIF5	2463.51	0.410431	0.279154	1.47027	0.141489	0.48002
MEC1	1888.2	0.410344	0.311434	1.3176	0.187639	0.543353
CAALFM_C304370CA	2047.64	0.409715	0.387075	1.05849	0.289832	0.644267
MMS21	423.093	0.409236	0.300446	1.36209	0.173168	0.525378
CAALFM_C407160WA	323.029	0.409093	0.345705	1.18336	0.236667	0.600158
TRA1	8388.76	0.408949	0.342063	1.19554	0.231877	0.594007
CAALFM_C111950WA	89.2743	0.408564	0.440332	0.927853	0.353484	0.693822
RCH1	1699.42	0.408239	0.320109	1.27532	0.202198	0.55897
PPZ1	1971.68	0.408182	0.227349	1.7954	0.0725906	0.353682
CAALFM_C101340CA	664.456	0.408154	0.158191	2.58014	0.00987616	0.111727
CAALFM_C503470CA	3909.53	0.408139	0.314582	1.2974	0.194492	0.551548
CAALFM_C501030WA	81.3537	0.408076	0.369044	1.10576	0.268829	0.630438
CAALFM_C209160WA	555.156	0.407952	0.484173	0.842574	0.399466	0.723946
CAALFM_C406090CA	986.794	0.406765	0.272635	1.49197	0.135706	0.474288
RCE1	975.273	0.406629	0.289887	1.40271	0.160702	0.507753
FTR2	5154.25	0.406511	0.391295	1.03889	0.298858	0.653278
CAALFM_C306050CA	988.98	0.406453	0.431349	0.942285	0.346047	0.687412
ANT1	1272.54	0.406287	0.479151	0.847931	0.396476	0.723811
CAALFM_C401230CA	929.108	0.40558	0.402671	1.00723	0.313827	0.666695
URA7	9057.67	0.405389	0.334712	1.21116	0.225835	0.588677
CAALFM_C209240CA	70.1802	0.404977	0.595595	0.679953	0.496534	0.791139
JEM1	1287.59	0.404961	0.248484	1.62973	0.103159	0.419689
RAT1	6409.99	0.404429	0.338508	1.19474	0.23219	0.594102
CAALFM_C101160CA	2350.75	0.404206	0.472009	0.856351	0.391804	0.719737
CAALFM_CR10230WA	4105.11	0.403621	0.201199	2.00608	0.0448474	0.275334
CAALFM_C107820WA	407.005	0.403571	0.34765	1.16086	0.245701	0.606353
PHO88	6929.24	0.403449	0.15311	2.63502	0.00841324	0.100254
HFL2	1304.83	0.402816	0.260521	1.54619	0.122058	0.448382
TIM23	2115.87	0.401752	0.305525	1.31496	0.188525	0.545518
CEK1	907.631	0.401559	0.354536	1.13263	0.257368	0.618316
MAS2	1225.64	0.401491	0.251456	1.59667	0.110339	0.429717
CAALFM_C203710WA	112.29	0.400835	0.42871	0.934979	0.349799	0.690765
CAALFM_C402600CA	571.491	0.400436	0.270028	1.48294	0.13809	0.478158
CAALFM_C101610CA	522.249	0.399949	0.396197	1.00947	0.312749	0.665646
CAALFM_C504610WA	998.646	0.399223	0.258915	1.54191	0.123096	0.450262
MED10	208.42	0.398561	0.435251	0.915704	0.359822	0.696643
CAALFM_C106710WA	1035.74	0.398527	0.240133	1.65961	0.0969934	0.4074
CAALFM_C502500CA	1594.31	0.398315	0.211311	1.88497	0.0594342	0.321088
CAALFM_C503440WA	975.124	0.397875	0.513738	0.774471	0.438652	0.751318
TRY5	359.53	0.397382	0.654097	0.607528	0.543501	0.824295
CAALFM_C303440CA	3295.47	0.396981	0.412738	0.961824	0.336138	0.681205
RPT4	8974.41	0.396568	0.186544	2.12587	0.033514	0.233479
SMF12	7878.06	0.396527	0.186718	2.12367	0.0336977	0.234157
DAL81	517.407	0.396096	0.252969	1.56579	0.117398	0.441901
HOS1	570.861	0.395587	0.26656	1.48404	0.137797	0.47786
CAALFM_C300510WA	543.433	0.395355	0.352471	1.12167	0.262004	0.623123
FRE3	321.226	0.395031	0.221888	1.78032	0.0750242	0.358557
ERB1	3277.36	0.39491	0.374844	1.05353	0.292097	0.646852
AMN1	189.321	0.39472	0.484092	0.815383	0.414853	0.734737
DIP2	8144.76	0.394565	0.467001	0.844892	0.398171	0.723946
CAALFM_CR00290WA	21648.2	0.394557	0.326304	1.20917	0.226598	0.589995
CAALFM_C403710CA	414.021	0.394404	0.397664	0.991802	0.321294	0.668668
POP2	1702.37	0.39408	0.152345	2.58676	0.00968839	0.110402
MNN23	2448.47	0.393837	0.320747	1.22787	0.219495	0.584038
YTM1	8130.31	0.393689	0.43462	0.905823	0.365029	0.700327
CAALFM_C204570WA	4972.87	0.393483	0.395174	0.995721	0.319386	0.667353
CAALFM_C205590CA	756.993	0.393359	0.302235	1.3015	0.193088	0.55102
FGR6-4	2526.27	0.393017	0.190692	2.061	0.0393029	0.255326
ROD1	3002.07	0.392043	0.286618	1.36782	0.171367	0.523066
CAALFM_C603440WA	1290.23	0.391903	0.468193	0.837054	0.402562	0.726191
SAH1	26347.2	0.391648	0.325561	1.203	0.228978	0.591317
CAALFM_C503300CA	440.555	0.391168	0.258216	1.51489	0.129801	0.462697
STT4	2308.53	0.391138	0.343725	1.13794	0.255146	0.61534
VPS16	1122.29	0.390557	0.178743	2.18502	0.0288877	0.214917
CAALFM_CR04240CA	9331.8	0.389952	0.372115	1.04793	0.294669	0.648645
CAALFM_C205480CA	281.479	0.389326	0.374536	1.03949	0.298577	0.653278
CAALFM_C600630WA	58.5316	0.389139	0.461566	0.843083	0.399182	0.723946
BFR1	9593.47	0.388965	0.2591	1.50121	0.1333	0.469552
CAALFM_CR05010WA	481.549	0.388946	0.167469	2.3225	0.0202063	0.174119
FGR6-3	1882.51	0.388621	0.211658	1.83608	0.066346	0.339798
CAALFM_C405890WA	50.7679	0.38848	0.655329	0.592802	0.553313	0.828044
KRE5	2197.33	0.388108	0.269897	1.43798	0.150438	0.492938
FGR6-10	2287.71	0.388029	0.190804	2.03365	0.0419869	0.264788
NMD5	2172.71	0.387562	0.316166	1.22582	0.220266	0.5847
TRS20	275.66	0.387212	0.334543	1.15744	0.247093	0.607393
MET8	186.52	0.386655	0.473687	0.816266	0.414348	0.734115
CAALFM_C500560WA	1395.52	0.386185	0.272043	1.41957	0.155732	0.499364
UTP21	12768.2	0.384658	0.483788	0.795096	0.426558	0.744988
CAALFM_C306710WA	3430.04	0.384352	0.235047	1.63521	0.102005	0.4174
CAALFM_CR01340WA	89.81	0.383793	0.46804	0.820001	0.412216	0.732636
RHO1	7137	0.38361	0.238605	1.60772	0.107896	0.427835
PIR32	17.4466	0.38344	0.482863	0.794097	0.427139	0.745379
CAALFM_C400100CA	3835.92	0.383313	0.236635	1.61985	0.105264	0.422366
GIM5	1091.46	0.383032	0.296826	1.29043	0.196903	0.552425
CAALFM_C110880WA	5202.38	0.38221	0.459049	0.832613	0.405063	0.728076
PMI1	3811.54	0.381975	0.324924	1.17558	0.239762	0.60239
CAALFM_C201510CA	261.413	0.381532	0.367254	1.03888	0.298862	0.653278
PLB1	1436.32	0.381517	0.46225	0.825346	0.409175	0.730354
CAALFM_C301560WA	7177.24	0.381134	0.416993	0.914004	0.360715	0.697568
CAALFM_C306610WA	1565.66	0.380997	0.216767	1.75764	0.0788095	0.367935
ADE6	8813.66	0.380745	0.228692	1.66488	0.0959372	0.405803
MET4	1901.69	0.380076	0.316663	1.20025	0.230041	0.591993
CAALFM_C204120CA	5437.22	0.380019	0.436365	0.870875	0.383822	0.71252
NAG3	2119.33	0.379983	0.45779	0.830039	0.406517	0.728076
CAALFM_C111370CA	742.444	0.379673	0.234649	1.61804	0.105653	0.422366
CAALFM_C502800CA	32.4749	0.37946	0.488596	0.776634	0.437374	0.750414
YBP1	1155.61	0.378594	0.227097	1.6671	0.0954944	0.405026
CAALFM_C504910WA	888.591	0.378282	0.48425	0.781171	0.434702	0.748966
PWP1	5963.11	0.378207	0.409483	0.923621	0.355684	0.695163
BMT3	2777.09	0.378089	0.411809	0.918118	0.358557	0.695885
VPS11	995.255	0.377846	0.255544	1.4786	0.139248	0.479436
CAALFM_CR06600CA	763.357	0.377772	0.464982	0.812444	0.416537	0.736742
CAALFM_C201160WA	631.732	0.377684	0.260628	1.44913	0.147301	0.490167
ALP1	6138.77	0.377232	0.336946	1.11956	0.2629	0.623467
FRE30	209.467	0.376929	0.490727	0.768102	0.442426	0.754538
CAALFM_C204410WA	717.549	0.375713	0.276094	1.36082	0.173571	0.525378
CAALFM_C102310CA	164.145	0.375511	0.360467	1.04173	0.297535	0.651743
SMM1	1106.48	0.375108	0.481368	0.779254	0.43583	0.749597
CAALFM_C110710CA	780.311	0.374543	0.341989	1.09519	0.273432	0.633735
SSN8	226.311	0.373674	0.428981	0.871073	0.383714	0.71252
CAALFM_C603220WA	531.605	0.373288	0.375063	0.995266	0.319607	0.667353
CAALFM_C202120WA	1522.5	0.373083	0.374404	0.996472	0.319021	0.667353
CAALFM_C305080WA	23.7972	0.373053	0.508647	0.733422	0.463301	0.770649
AHP2	974.409	0.372354	0.420216	0.886101	0.375563	0.70693
NUF2	573.323	0.372305	0.239157	1.55674	0.119532	0.443011
CAALFM_C108830CA	5.70726	0.371182	0.809033	0.458797	0.64638	0.874178
RTT109	369.558	0.370937	0.282901	1.31119	0.189793	0.547565
CAALFM_C500600CA	23.6543	0.370911	0.723858	0.512408	0.608366	0.854547
CAALFM_C106250WA	621.132	0.370872	0.308603	1.20177	0.229451	0.591448
CAALFM_C303530WA	181.703	0.370696	0.269793	1.374	0.169441	0.520641
IFF11	507.85	0.37029	0.452997	0.817422	0.413687	0.733776
CAALFM_C301690WA	1734.49	0.369563	0.174183	2.1217	0.0338632	0.234865
SEC1	870.645	0.369533	0.351968	1.04991	0.293761	0.648015
CAALFM_C401290WA	2138.7	0.369501	0.210441	1.75584	0.0791158	0.368005
TOM1	17436.6	0.369375	0.36289	1.01787	0.30874	0.662512
CAALFM_C204450WA	211.374	0.368604	0.592161	0.622473	0.533631	0.818864
CAALFM_C702340CA	923.542	0.368564	0.390538	0.943735	0.345305	0.687412
CAALFM_C503210CA	526.233	0.368531	0.319856	1.15218	0.249248	0.608315
CAALFM_C205750WA	5585.68	0.368386	0.464683	0.792769	0.427912	0.745607
CAN2	5847.74	0.368235	0.495686	0.742881	0.457554	0.7676
CAALFM_C304940WA	1737.68	0.36806	0.340595	1.08064	0.279859	0.637183
CAALFM_C110320WA	306.848	0.368007	0.48272	0.762361	0.445845	0.758348
CAALFM_C106160WA	17.9379	0.367472	0.833956	0.440637	0.659476	0.880837
DUR7	759.486	0.36729	0.22177	1.65617	0.0976867	0.408352
SPC34	461.627	0.366733	0.264603	1.38597	0.165756	0.513604
CAALFM_C602640CA	1717.55	0.366127	0.195232	1.87534	0.0607458	0.324808
CAALFM_C200790CA	4452.64	0.365946	0.211028	1.73411	0.082898	0.376025
CAALFM_C113560WA	486.706	0.365773	0.224504	1.62925	0.10326	0.419689
CAALFM_C109940WA	2.50997	0.365045	1.0037	0.363698	0.716084	0.906771
BTS1	831.625	0.364925	0.188499	1.93595	0.0528734	0.302668
CAALFM_C400780CA	1411.25	0.364872	0.337456	1.08124	0.27959	0.637183
CAALFM_C301790CA	708.875	0.364655	0.220624	1.65284	0.0983641	0.410244
CDC24	2866.78	0.364334	0.173185	2.10372	0.0354026	0.242849
CHO1	2413.39	0.364038	0.243463	1.49525	0.134849	0.471903
SPT7	2543.64	0.364002	0.17419	2.08969	0.0366461	0.247311
LMO1	2238.26	0.363923	0.324089	1.12291	0.261477	0.623123
CAALFM_C201750CA	971.29	0.363895	0.234278	1.55326	0.12036	0.444756
CAALFM_C405010WA	4273.49	0.363542	0.42784	0.849716	0.395483	0.722933
FCR3	1055.12	0.3634	0.278375	1.30543	0.191746	0.549501
CAALFM_C500950CA	3309.45	0.363342	0.238451	1.52376	0.127568	0.45787
CAALFM_C109350WA	2385.32	0.363313	0.299673	1.21236	0.225373	0.588677
CTF5	56.523	0.362955	0.474596	0.764767	0.44441	0.756731
CAALFM_C108160WA	1412.91	0.362843	0.223819	1.62114	0.104987	0.422229
CFL1	1597.71	0.362817	0.340472	1.06563	0.286591	0.642491
CAALFM_C107090CA	3632.63	0.362593	0.228752	1.58509	0.112946	0.432835
CAALFM_C200550WA	34.1401	0.362434	0.50032	0.724404	0.468818	0.77345
CAALFM_C206600WA	2332.79	0.362284	0.417647	0.867441	0.3857	0.714293
KRS1	21665.2	0.362184	0.262433	1.3801	0.167555	0.516876
ALG7	1652.27	0.360778	0.238846	1.5105	0.130915	0.465345
CAALFM_CR04140WA	3640.48	0.360631	0.313678	1.14968	0.250274	0.609228
RRP42	593.249	0.360522	0.484782	0.743678	0.457071	0.7676
RAV2	447.923	0.360346	0.191922	1.87756	0.0604413	0.323733
CAALFM_C209830CA	998.422	0.360203	0.60762	0.59281	0.553309	0.828044
GZF3	7090.22	0.359792	0.30813	1.16766	0.242942	0.603697
CAALFM_C603000CA	140.405	0.359673	0.401657	0.895473	0.370534	0.705435
FUR4	306.278	0.359558	0.442973	0.811694	0.416967	0.737003
CAALFM_C105200CA	1827.2	0.359259	0.282458	1.2719	0.203408	0.561077
CAALFM_CR04990CA	25.0682	0.359234	0.432552	0.830499	0.406257	0.728076
CAALFM_C108730WA	1407.37	0.359204	0.250176	1.43581	0.151057	0.493321
CAALFM_C402160CA	1220.46	0.358835	0.214968	1.66925	0.0950682	0.404314
CAALFM_C604150WA	1.67882	0.358756	1.03519	0.346562	0.72892	0.90966
CAALFM_CR04680CA	113.729	0.358382	0.329171	1.08874	0.276267	0.635064
CAALFM_C505070WA	760.563	0.358235	0.205192	1.74585	0.0808363	0.371302
CAALFM_C205270WA	3037.53	0.358081	0.330455	1.0836	0.278542	0.636667
CAALFM_C112440WA	681.165	0.358078	0.463339	0.772822	0.439628	0.752273
CAALFM_C600430CA	1094.64	0.35795	0.173001	2.06907	0.0385399	0.253528
POL1	2473.55	0.357852	0.351067	1.01933	0.308048	0.662023
CAALFM_CR06380CA	2252.02	0.357691	0.204037	1.75307	0.0795903	0.368554
FRS1	10247.7	0.357405	0.207559	1.72194	0.0850801	0.380187
MUB1	2709.57	0.357129	0.162454	2.19834	0.0279252	0.212164
CAALFM_C200400CA	3413.81	0.356283	0.443362	0.803594	0.421631	0.740748
CAALFM_CR06850CA	253.792	0.355697	0.68394	0.520071	0.603014	0.853031
CAALFM_C102440CA	428.699	0.354751	0.302425	1.17302	0.240788	0.602816
CAALFM_C703410CA	520.697	0.35402	0.355561	0.995666	0.319412	0.667353
CAALFM_C203150CA	1451.15	0.35402	0.21364	1.65709	0.0975013	0.408005
DBR1	395.569	0.353972	0.300579	1.17763	0.238943	0.602256
YBL053	836.586	0.353904	0.290083	1.22001	0.222462	0.586228
CAALFM_CR07780WA	1232.35	0.353815	0.250745	1.41106	0.158228	0.50438
CAALFM_C504340WA	1334.87	0.352845	0.299228	1.17918	0.238326	0.601921
GYP2	1870.56	0.352832	0.230175	1.53289	0.125304	0.453645
CAALFM_C206780CA	793.432	0.352533	0.22181	1.58935	0.111981	0.431643
CAALFM_CR06840WA	1864.18	0.352283	0.345602	1.01933	0.308046	0.662023
CAALFM_C101050CA	1876.62	0.352106	0.27646	1.27363	0.202796	0.559881
CAALFM_C205220CA	1760.56	0.352076	0.194387	1.81121	0.0701085	0.347543
SPB1	6510.96	0.352044	0.44849	0.784954	0.432481	0.748158
NUP60	1452.5	0.351194	0.18316	1.91742	0.055185	0.308523
CAALFM_C204480WA	794.266	0.351185	0.459496	0.764284	0.444698	0.757015
CAALFM_CR06770CA	1175.58	0.350692	0.349176	1.00434	0.315214	0.666695
APL2	940.666	0.350544	0.254222	1.37889	0.167928	0.51773
CDC46	2143.03	0.350366	0.238771	1.46737	0.142274	0.481377
CAALFM_C600770CA	844.716	0.350284	0.21152	1.65604	0.0977146	0.408352
SAS10	4243.58	0.350216	0.431835	0.810995	0.417369	0.73717
RPS30	18032.6	0.349911	0.585995	0.597124	0.550425	0.827208
PRM1	93.6073	0.349406	0.397096	0.879901	0.378913	0.709221
CAALFM_C200870WA	634.419	0.349148	0.347233	1.00552	0.314649	0.666695
CAALFM_C108780WA	6072.09	0.349128	0.262347	1.33079	0.183259	0.536736
CAALFM_C305420WA	1095.46	0.348744	0.221484	1.57458	0.115354	0.438162
CAALFM_CR05100WA	437.736	0.348737	0.257016	1.35687	0.174823	0.52708
CAALFM_C206230WA	2912.48	0.348705	0.147638	2.36189	0.018182	0.164137
CDC42	3709.66	0.348659	0.238474	1.46204	0.14373	0.482768
CAALFM_C112710CA	1227.52	0.348378	0.224577	1.55126	0.120839	0.445373
CAALFM_CR01220WA	339.794	0.348362	0.87411	0.398533	0.690237	0.895143
ZCF28	346.378	0.348267	0.238711	1.45895	0.14458	0.484202
CAALFM_C200840WA	1355.96	0.347917	0.180677	1.92563	0.054151	0.304986
CAALFM_C403340CA	31.4714	0.347377	0.620437	0.559891	0.575554	0.840582
BDF1	9383.12	0.347371	0.251448	1.38148	0.16713	0.516162
CAALFM_C204080WA	15326.9	0.347363	0.383737	0.905211	0.365353	0.700618
ZCF30	1627.22	0.347128	0.191168	1.81582	0.0693975	0.346358
CAALFM_C306420CA	2865.11	0.346752	0.176654	1.96288	0.0496596	0.291731
UGA32	640.054	0.346725	0.29468	1.17662	0.239349	0.602263
FGR39	357.945	0.346435	0.409086	0.846852	0.397078	0.723811
RPS13	24275.9	0.346078	0.295652	1.17056	0.241775	0.60333
CAALFM_C102320CA	1457.22	0.346038	0.243865	1.41898	0.155906	0.499666
MNN21	3099.57	0.345618	0.168769	2.04788	0.0405722	0.259529
CAALFM_C206030WA	568.815	0.345595	0.485977	0.711134	0.477001	0.779551
RPL25	37542.3	0.345386	0.37606	0.918433	0.358392	0.695885
MRV4	8.34771	0.345354	0.886619	0.389518	0.696893	0.898448
CAALFM_C107050CA	966.7	0.345292	0.18278	1.88911	0.058877	0.321041
RPN10	5573.9	0.345117	0.197612	1.74644	0.0807354	0.371302
CAALFM_C602110WA	241.321	0.345032	0.240509	1.43459	0.151404	0.493839
ADE4	4524.21	0.344941	0.244488	1.41087	0.158282	0.50438
CAALFM_C303430CA	287.968	0.344918	0.307473	1.12178	0.261954	0.623123
LYS14	352.103	0.344875	0.229989	1.49953	0.133736	0.470559
CAALFM_C210630WA	1988.78	0.344791	0.242228	1.42341	0.154616	0.498597
CAALFM_C403150WA	2006.51	0.34399	0.247569	1.38947	0.164689	0.510873
USO1	2188.64	0.342992	0.266225	1.28835	0.197623	0.552425
CAALFM_C603990CA	1755.15	0.342945	0.208905	1.64163	0.100667	0.414488
ERF1	7419.37	0.342936	0.28545	1.20139	0.229601	0.591557
WRS1	1702.98	0.342689	0.231531	1.4801	0.138847	0.478723
CAALFM_C601470WA	140.684	0.342098	0.29083	1.17628	0.239483	0.602263
MEP2	1443.64	0.342055	0.832878	0.410691	0.681299	0.891489
CAALFM_C405810WA	7042.33	0.342037	0.204187	1.67511	0.0939126	0.401663
CAALFM_C105750CA	1749.02	0.341433	0.186318	1.83253	0.0668727	0.341213
CAALFM_C111690WA	1151.54	0.341331	0.289961	1.17716	0.239131	0.602256
CAALFM_C301720CA	4363.93	0.341258	0.212301	1.60742	0.107962	0.427835
RPL14	15599.1	0.341227	0.269327	1.26696	0.205169	0.562805
ELF1	14454.6	0.341113	0.408172	0.835709	0.403319	0.726508
YOR1	5022.21	0.340896	0.292618	1.16499	0.244024	0.604599
CAALFM_C103630WA	834.049	0.340896	0.1977	1.72431	0.0846518	0.378814
YBN5	10465.8	0.34082	0.231579	1.47172	0.141096	0.479727
CTF1	1044.38	0.340599	0.301586	1.12936	0.258746	0.619343
CAALFM_C405260WA	621.151	0.340568	0.309416	1.10068	0.271035	0.632263
CAALFM_C500820WA	1699.62	0.340293	0.327536	1.03895	0.298829	0.653278
CAALFM_C104030WA	799.341	0.340229	0.275078	1.23684	0.216145	0.579102
CAALFM_C112700WA	390.944	0.340201	0.256553	1.32605	0.184824	0.539301
CAALFM_C107960WA	590.014	0.33992	0.522963	0.649989	0.5157	0.804543
MAK32	438.588	0.33987	0.230307	1.47572	0.140018	0.479606
CAALFM_C604140CA	3054.05	0.339639	0.244136	1.39119	0.164168	0.510708
RNH1	2797.57	0.339232	0.262031	1.29462	0.19545	0.551714
CAALFM_C200690WA	846.252	0.339215	0.195795	1.7325	0.0831844	0.376025
CAALFM_C202660WA	571.031	0.339027	0.31956	1.06092	0.288728	0.642895
CAALFM_C107390WA	3595.61	0.338988	0.15509	2.18576	0.0288334	0.214917
CAALFM_CR01070WA	88.2086	0.338958	0.527121	0.643037	0.5202	0.807817
CAALFM_C203360WA	8728.22	0.33785	0.21214	1.59258	0.111255	0.429986
CAALFM_C100790WA	137.913	0.337815	0.339739	0.994336	0.320059	0.667353
CAALFM_C504950CA	371.998	0.337336	0.526095	0.641207	0.521388	0.808979
ADH4	8.40802	0.335994	0.685186	0.490369	0.623873	0.861995
CAALFM_C402450WA	401.826	0.33564	0.271432	1.23655	0.216254	0.579146
CAALFM_C703880CA	341.493	0.33562	0.316375	1.06083	0.288768	0.642895
MED19	861.341	0.335363	0.167745	1.99924	0.0455824	0.277396
BNI4	2149.81	0.335263	0.27475	1.22025	0.222371	0.586228
ADH3	51.9472	0.335142	0.706163	0.474596	0.635075	0.866348
CAALFM_C601550CA	1056.22	0.334562	0.363364	0.920736	0.357188	0.695265
CAALFM_C300380CA	691.661	0.334389	0.186926	1.78889	0.0736331	0.356206
CAALFM_C112170CA	1102.26	0.334233	0.176826	1.89018	0.0587339	0.320908
CAALFM_C102430CA	3296.57	0.333776	0.234749	1.42184	0.155073	0.498889
APM4	750.14	0.333756	0.26685	1.25072	0.211035	0.571778
COX5	2821.49	0.333509	0.327057	1.01973	0.307858	0.662023
CAALFM_C400660WA	1741.62	0.333491	0.390587	0.853819	0.393205	0.721105
SEC14	10734.6	0.333437	0.338911	0.983848	0.32519	0.672644
PRP45	398.951	0.333366	0.311053	1.07174	0.283839	0.63989
CAALFM_C307450CA	508.655	0.333059	0.230934	1.44222	0.149239	0.492431
RPN7	6202.15	0.332258	0.184442	1.80142	0.0716366	0.351609
CYB5	2151.05	0.332205	0.392029	0.8474	0.396772	0.723811
CAALFM_C502060WA	665.45	0.332155	0.211225	1.57252	0.115831	0.438243
CAALFM_C601020WA	56.0125	0.33212	0.422521	0.786045	0.431841	0.747972
CAALFM_C307420WA	4345.72	0.33152	0.388567	0.853186	0.393556	0.721385
YAH1	786.347	0.33119	0.398935	0.830185	0.406434	0.728076
MAK21	17007.7	0.331052	0.377775	0.876321	0.380856	0.710232
CAALFM_C102020WA	235.042	0.330456	0.353302	0.935338	0.349614	0.690618
RLI1	12435.7	0.329917	0.40754	0.809533	0.418209	0.737681
HEM15	8381.81	0.329863	0.210082	1.57016	0.116377	0.439118
NIP7	2304.91	0.329834	0.523756	0.629747	0.52886	0.814913
MNN22	5580.51	0.329647	0.802092	0.410983	0.681085	0.891489
CAALFM_C200820WA	1252.75	0.32865	0.173812	1.89084	0.0586458	0.320908
NMD3	9847.62	0.328376	0.397611	0.825874	0.408876	0.730354
CAALFM_C105390CA	1539.02	0.327509	0.180751	1.81194	0.0699956	0.347258
FGR18	0.963881	0.327459	0.970801	0.337308	0.735885	0.913251
AGE2	2553.63	0.32723	0.153411	2.13303	0.0329223	0.232726
TRY3	4387.3	0.327131	0.296655	1.10273	0.270143	0.631583
CAALFM_CR00830WA	494.905	0.32708	0.229345	1.42615	0.153826	0.496888
CAALFM_C114200WA	1959.75	0.326818	0.163466	1.99931	0.0455753	0.277396
IRA2	4687.01	0.326595	0.351072	0.930281	0.352226	0.693005
NAN1	5352.31	0.326249	0.451344	0.722838	0.469779	0.774125
CAALFM_C206560WA	47.773	0.325545	0.637168	0.510924	0.609404	0.855189
KRE30	19725.8	0.32545	0.277462	1.17295	0.240815	0.602816
CAALFM_C107560WA	495.944	0.324727	0.249332	1.30238	0.192785	0.55102
SEC72	947.213	0.324638	0.329384	0.985593	0.324333	0.672257
CAALFM_C505000CA	1684.25	0.324631	0.3099	1.04753	0.294853	0.648822
ZUO1	11622.7	0.324626	0.329798	0.984318	0.324959	0.672644
CAALFM_C102850WA	3255.57	0.3244	0.329134	0.985618	0.324321	0.672257
UTP4	3979.29	0.32436	0.415112	0.781381	0.434579	0.74896
CAALFM_C205410WA	25086	0.324351	0.403878	0.803092	0.421921	0.74082
CAALFM_C112400CA	951.909	0.324146	0.306234	1.05849	0.289831	0.644267
CRM1	2243.92	0.324069	0.190555	1.70066	0.0890076	0.389938
CAALFM_C202750CA	41.2063	0.323211	0.432388	0.747503	0.45476	0.765261
TSR1	10722.7	0.323162	0.405595	0.796761	0.42559	0.743713
ORC4	1753.89	0.32274	0.153225	2.10632	0.0351765	0.242095
HOS2	726.403	0.322146	0.262896	1.22537	0.220434	0.5847
MIG1	9045.54	0.322109	0.390645	0.824557	0.409623	0.730801
PRT1	5605.31	0.321931	0.289889	1.11053	0.266769	0.627911
CAALFM_C104980CA	2264.12	0.321718	0.179871	1.78861	0.0736782	0.356206
GRX3	2213.96	0.321653	0.166812	1.92824	0.0538254	0.304986
CAALFM_CR05130CA	677.053	0.321185	0.240196	1.33718	0.181165	0.534861
TRS33	740.969	0.320826	0.444527	0.721724	0.470464	0.774125
ARP4	918.685	0.320799	0.230514	1.39167	0.164022	0.510708
CAALFM_C402430WA	993.111	0.319532	0.241081	1.32542	0.185033	0.539408
CAALFM_C503870CA	1857.64	0.319426	0.242238	1.31864	0.187288	0.542945
CAALFM_C601890CA	4591.1	0.319266	0.434632	0.734566	0.462604	0.770443
CAALFM_CR05980WA	3139.67	0.318844	0.221398	1.44014	0.149828	0.492668
CAALFM_C200310WA	24.7532	0.318784	0.575839	0.553599	0.579853	0.842444
PIN4	2446.99	0.318749	0.161924	1.96851	0.0490098	0.289523
CAALFM_CR02210WA	4202.21	0.31838	0.257709	1.23542	0.216674	0.579278
CAALFM_C305950WA	440.782	0.318216	0.235081	1.35365	0.17585	0.528394
CAALFM_C401560CA	498.859	0.318112	0.304209	1.0457	0.295699	0.649998
PRE9	5156.94	0.317366	0.248361	1.27784	0.201306	0.55749
GIT4	24.164	0.317045	0.558538	0.567632	0.570285	0.838552
MON2	959.66	0.316585	0.249111	1.27086	0.203778	0.561525
CAALFM_C209910CA	95.7847	0.316129	0.570634	0.553996	0.579582	0.842245
CAALFM_CR05680CA	121.383	0.316	0.418301	0.755437	0.449987	0.762285
DOA1	4708.78	0.315963	0.214287	1.47448	0.140351	0.479727
FGR14	2966.9	0.315828	0.158401	1.99385	0.0461685	0.279603
NOP1	25285.2	0.31575	0.383539	0.823254	0.410363	0.731146
KRR1	2678.4	0.315712	0.475542	0.663898	0.506756	0.799562
RSM22	1984.46	0.315175	0.424563	0.742351	0.457874	0.7676
tM(CAU)2	1.3352	0.314655	1.04499	0.30111	0.763331	0.922961
RPA135	14184.4	0.314344	0.408989	0.768588	0.442138	0.754538
CAALFM_CR04620CA	4.9109	0.313931	0.832831	0.376945	0.706215	0.901465
CAALFM_C501870WA	3635.37	0.313362	0.170678	1.83598	0.0663609	0.339798
CAALFM_C305510WA	261.387	0.313135	0.242518	1.29118	0.19664	0.552366
CAALFM_C304870WA	17.5738	0.312695	0.506086	0.61787	0.536661	0.819666
CAALFM_C202000WA	3600.92	0.312452	0.202924	1.53975	0.123621	0.451217
IQG1	1746.49	0.311954	0.366905	0.850229	0.395198	0.722933
CAALFM_C305550CA	921.707	0.311917	0.259413	1.20239	0.229211	0.591317
CAALFM_C405180CA	2257.91	0.311488	0.199436	1.56185	0.118324	0.443011
CAALFM_C601750CA	528.264	0.311377	0.266691	1.16756	0.242984	0.603697
CAALFM_C301770CA	698.296	0.311173	0.326135	0.954121	0.340022	0.682649
APN2	426.992	0.311053	0.396237	0.785017	0.432444	0.748158
SKN2	1511.95	0.311039	0.420388	0.739885	0.45937	0.768104
FRE9	1713.78	0.310894	0.434279	0.715885	0.474062	0.77637
CAALFM_CR03240CA	261.284	0.310739	0.223547	1.39004	0.164517	0.510873
UTR2	7849.99	0.31069	0.201598	1.54114	0.123283	0.4505
CAALFM_C201240CA	619.285	0.310323	0.348948	0.889308	0.373838	0.706098
CSP1	69.2834	0.310186	0.415126	0.747208	0.454938	0.765261
CAALFM_C105930CA	1072.8	0.310183	0.165893	1.86978	0.061515	0.326238
CAALFM_CR01630CA	492.999	0.310093	0.39073	0.793624	0.427414	0.745443
CAALFM_C703500WA	1053.88	0.309612	0.252785	1.22481	0.220648	0.584904
YMX6	824.307	0.309105	0.302285	1.02256	0.306516	0.660394
CAALFM_C210230WA	1552.81	0.309076	0.167501	1.84521	0.0650063	0.336099
CAALFM_C106760CA	4214.31	0.308715	0.37654	0.819872	0.412289	0.732636
NPT1	2836.97	0.308584	0.223938	1.37799	0.168207	0.517841
CDC53	1245.41	0.308163	0.239112	1.28878	0.197474	0.552425
MSM1	552.534	0.307854	0.261181	1.1787	0.238517	0.601921
CAALFM_C109210CA	2032.92	0.307844	0.207038	1.4869	0.137041	0.476589
CAALFM_CR09990WA	2207.57	0.307667	0.230736	1.33342	0.182396	0.536035
CAALFM_CR04160CA	4419.48	0.307625	0.410744	0.748947	0.453889	0.76496
CAALFM_C302870CA	1250.54	0.307521	0.306607	1.00298	0.31587	0.666695
GRP1	1335.42	0.307493	0.237416	1.29516	0.195263	0.551714
AFG1	543.914	0.307411	0.248828	1.23544	0.216668	0.579278
DBF2	494.691	0.307298	0.33122	0.927777	0.353523	0.693822
CAALFM_C102330CA	3322.29	0.307223	0.608503	0.504882	0.613641	0.858056
PHO87	6124.27	0.307065	0.172821	1.77678	0.0756048	0.36012
CAALFM_C109560CA	17.1185	0.306898	0.625571	0.490588	0.623718	0.861995
PMS1	240.953	0.306717	0.288657	1.06257	0.287979	0.642895
CAALFM_C502450WA	815.185	0.306439	0.247726	1.23701	0.216083	0.579102
CAALFM_C100430WA	2633.84	0.306408	0.186311	1.64461	0.100051	0.414322
CAALFM_C403050CA	3185.83	0.305855	0.371638	0.82299	0.410513	0.731146
CAALFM_C702460CA	2271.47	0.305686	0.21261	1.43778	0.150497	0.492938
SWD1	939.106	0.305476	0.18249	1.67393	0.0941442	0.401966
CAALFM_C208400CA	2.17632	0.305171	1.02073	0.298973	0.764961	0.923039
CAALFM_CR09010CA	2324.37	0.304975	0.458409	0.66529	0.505865	0.798762
CAALFM_CR05900WA	822.154	0.304863	0.210038	1.45147	0.146649	0.489301
CAALFM_C403580WA	338.938	0.304764	0.323959	0.94075	0.346833	0.687412
CAALFM_C206280CA	46.6559	0.304601	0.429022	0.70999	0.477711	0.779895
ACP1	430.299	0.304314	0.435217	0.699223	0.484413	0.78589
CAALFM_C113790CA	299.775	0.303784	0.33514	0.906439	0.364703	0.700302
IPL1	354.119	0.30358	0.259154	1.17143	0.241426	0.602938
CAALFM_C103600WA	2567.53	0.303559	0.224297	1.35338	0.175934	0.528394
CAALFM_CR03480WA	108.135	0.30333	0.760665	0.39877	0.690063	0.895143
CAALFM_C113880CA	6330.3	0.303084	0.292681	1.03555	0.300414	0.654611
CAALFM_CR07320CA	1949.7	0.303028	0.331776	0.913353	0.361057	0.697798
TPD3	1352.14	0.302917	0.302962	0.999851	0.317383	0.667353
CAALFM_C301940CA	2825.42	0.302911	0.260789	1.16152	0.245432	0.605988
CAALFM_C503370CA	93.0776	0.302593	0.411193	0.73589	0.461798	0.770196
CAALFM_C403990CA	2033.3	0.302271	0.213374	1.41663	0.156592	0.501351
MRPL6	540.456	0.302033	0.297316	1.01586	0.309694	0.663558
CPY1	27467.7	0.301671	0.304436	0.990917	0.321726	0.669345
CAALFM_C107510WA	475.607	0.30153	0.383495	0.786269	0.43171	0.747972
CAALFM_C207020CA	637.567	0.301468	0.270396	1.11491	0.264888	0.626517
CAALFM_C109430WA	4341.1	0.301073	0.294703	1.02161	0.306964	0.660828
CDR2	17431.4	0.300633	0.190209	1.58054	0.113984	0.435564
CAALFM_C303260WA	3753.32	0.300556	0.161486	1.8612	0.0627163	0.328604
CAALFM_C504550WA	725.07	0.300513	0.250775	1.19834	0.230786	0.593344
CAALFM_C102240WA	3043.77	0.300183	0.224305	1.33828	0.180805	0.534799
CAALFM_CR03950WA	900.892	0.300007	0.433166	0.69259	0.488567	0.787899
CAALFM_C108150CA	47.6277	0.299707	0.410482	0.730133	0.465309	0.771936
STP2	8675.38	0.299595	0.309333	0.968519	0.332785	0.678808
DBP5	6598.62	0.299318	0.261211	1.14589	0.251842	0.611011
TIP41	1123.42	0.299144	0.190923	1.56683	0.117155	0.441254
DAL5	290.207	0.299135	0.324171	0.92277	0.356127	0.695163
SUC1	716.332	0.298717	0.248391	1.20261	0.229127	0.591317
PRS1	3739.09	0.298699	0.29869	1.00003	0.317297	0.667353
CAALFM_C102720WA	773.424	0.298576	0.179428	1.66404	0.0961036	0.406233
PUS7	2308.67	0.29854	0.406498	0.734419	0.462693	0.770443
RPB11	792.847	0.298463	0.528472	0.564766	0.572233	0.838552
EMP70	1762.91	0.298196	0.243681	1.22371	0.22106	0.585006
CAALFM_C701040CA	984.771	0.298119	0.194936	1.52932	0.126186	0.454997
CAALFM_C107530WA	4.62265	0.298039	0.987942	0.301677	0.762899	0.922878
ZSF1	19242.8	0.29797	0.288438	1.03305	0.301583	0.656367
VPS36	957.221	0.297816	0.202071	1.47381	0.140532	0.479727
CAALFM_C406370CA	958.018	0.297483	0.357489	0.832146	0.405327	0.728076
CAALFM_C207040WA	1179.12	0.297032	0.222941	1.33234	0.182749	0.536246
CAALFM_C702470CA	1055.28	0.296736	0.219792	1.35007	0.176992	0.529791
CAALFM_CR07260CA	3.59228	0.296589	0.90047	0.329372	0.741875	0.916163
CAALFM_C600180CA	158.119	0.296337	0.30945	0.957627	0.338251	0.681593
DUN1	1006.09	0.296055	0.180294	1.64207	0.100576	0.414488
HSL1	3225.06	0.295964	0.281148	1.0527	0.292478	0.64698
CAALFM_C111890WA	524.91	0.295709	0.353651	0.836161	0.403064	0.726508
CAALFM_C701000CA	170.136	0.295361	0.971897	0.303902	0.761203	0.922348
CAALFM_C300620CA	1106.13	0.29535	0.604685	0.488436	0.625241	0.86263
FAA2	1147.1	0.295181	0.331953	0.889226	0.373881	0.706098
CAALFM_C202720WA	5307.36	0.295067	0.170447	1.73114	0.0834276	0.376025
IMP4	7452.91	0.294993	0.417641	0.70633	0.479983	0.781972
ATP3	10570.8	0.294956	0.240054	1.22871	0.219182	0.58349
CAALFM_C202440WA	1149.84	0.294845	0.252846	1.1661	0.243572	0.604599
CAALFM_C110200CA	1308.49	0.294666	0.293773	1.00304	0.315841	0.666695
CAALFM_C602430WA	2720.52	0.294223	0.277884	1.0588	0.289691	0.644267
CAALFM_C403020WA	4373.04	0.294131	0.177386	1.65814	0.0972887	0.407661
CAALFM_C302490CA	2873.93	0.293489	0.196262	1.4954	0.13481	0.471903
PGA42	5.3682	0.292786	0.895434	0.326977	0.743685	0.916163
CAALFM_C112740WA	838.786	0.29261	0.297439	0.983764	0.325231	0.672644
CAALFM_C101530CA	9525.13	0.291841	0.257573	1.13304	0.257197	0.618143
CAALFM_CR09810WA	172.888	0.291778	0.393759	0.741005	0.45869	0.768085
PUP3	3195.61	0.291761	0.266085	1.09649	0.272863	0.633735
CAALFM_C203950WA	1323.22	0.29174	0.328116	0.889137	0.373929	0.706098
CAALFM_C601210WA	1462.18	0.291543	0.314636	0.926604	0.354132	0.693822
FCY23	2309.96	0.291426	0.236656	1.23143	0.218161	0.581916
CAALFM_CR05160CA	203.77	0.29138	0.328345	0.887419	0.374853	0.706563
LCB4	851.928	0.291337	0.224313	1.2988	0.194013	0.551209
CAALFM_C404240CA	5559.71	0.290124	0.207992	1.39488	0.163051	0.510153
CAALFM_C109320CA	7408.41	0.29004	0.345404	0.839713	0.401069	0.725589
RPT6	9018.27	0.289759	0.184282	1.57237	0.115865	0.438243
CAALFM_C107650WA	14.2427	0.289197	0.694486	0.416419	0.677103	0.888888
CAALFM_CR06640CA	1378.36	0.288944	0.224227	1.28862	0.197529	0.552425
CAALFM_C404990CA	1182.23	0.288895	0.185199	1.55992	0.118779	0.443011
CAALFM_C701740CA	278.747	0.288893	0.403789	0.715456	0.474327	0.776601
CAALFM_C403170WA	545.084	0.28873	0.230255	1.25396	0.209858	0.569575
CAALFM_C208340CA	138.208	0.288502	0.480446	0.600489	0.54818	0.827208
THR1	1450.17	0.288466	0.389118	0.741333	0.458492	0.767966
CAALFM_C111740WA	545.982	0.287935	0.167877	1.71515	0.0863176	0.382981
CAALFM_C602940CA	2662.11	0.287664	0.593423	0.484753	0.627852	0.862926
CAALFM_C302630CA	2482.98	0.287465	0.287694	0.999205	0.317695	0.667353
CAALFM_C112880CA	415.505	0.287453	0.373573	0.769468	0.441615	0.75423
CAALFM_C504890CA	160.64	0.287441	0.326569	0.880185	0.378759	0.709221
RPA34	3127.45	0.287413	0.404577	0.710403	0.477454	0.77968
CAALFM_C301740CA	5.45449	0.287061	0.823783	0.348467	0.727489	0.909561
CAALFM_C106800WA	869.282	0.28697	0.470186	0.610332	0.541642	0.823169
ZCF10	1233.83	0.285795	0.247439	1.15501	0.248085	0.608158
ALD6	409.32	0.285576	0.382176	0.747237	0.454921	0.765261
CAALFM_CR03230WA	1980.65	0.28548	0.194895	1.46479	0.142979	0.481937
TAC1	1454.54	0.285371	0.186105	1.53339	0.12518	0.453645
CAALFM_C402400CA	237.148	0.284922	0.294084	0.968845	0.332622	0.678808
CAALFM_C305760WA	347.291	0.28489	0.274598	1.03748	0.299512	0.653973
CAALFM_C106490CA	1.17035	0.284792	0.93487	0.304633	0.760646	0.922348
CAS5	3938.31	0.284185	0.319901	0.888353	0.374351	0.706255
HSE1	3402.64	0.284009	0.281237	1.00986	0.312565	0.665557
FAA4	16528.6	0.283585	0.184778	1.53474	0.124849	0.453573
GPI8	1205.27	0.283192	0.266379	1.06312	0.287729	0.642895
HYM1	1176.34	0.283163	0.180973	1.56467	0.11766	0.442356
ARO7	744.091	0.282805	0.211759	1.3355	0.181712	0.535404
RPL6	31512.9	0.282551	0.26657	1.05995	0.289166	0.643552
CAALFM_C402590CA	992.117	0.282287	0.118779	2.37658	0.0174738	0.160759
CAALFM_C101300WA	2585.53	0.281579	0.210639	1.33678	0.181293	0.534986
CAALFM_C205580WA	4458.06	0.281531	0.318945	0.882694	0.377401	0.707953
PSP1	3110.99	0.281462	0.235262	1.19638	0.23155	0.594007
CAALFM_C403830WA	895.486	0.281233	0.478292	0.587994	0.556537	0.830458
SET2	1318.93	0.281096	0.186904	1.50396	0.132592	0.468202
ENP1	1940.67	0.281057	0.497081	0.565415	0.571792	0.838552
CAALFM_C306410CA	762.727	0.280932	0.236368	1.18854	0.234622	0.597151
HAL9	2758.22	0.280889	0.190134	1.47732	0.139589	0.479556
SNG3	1859.02	0.280874	0.296416	0.947567	0.34335	0.686262
CAALFM_C204380CA	804.086	0.280784	0.321144	0.874326	0.381941	0.710714
CAALFM_C600560WA	1645.78	0.280176	0.270161	1.03707	0.299703	0.653973
CAALFM_C101900CA	1169.06	0.279872	0.165867	1.68733	0.0915402	0.395257
CAALFM_C700590WA	904.704	0.279704	0.298885	0.935825	0.349363	0.69034
MNN26	1325.94	0.279299	0.274203	1.01859	0.308399	0.662094
CAALFM_C105740CA	119.821	0.27866	0.293118	0.950675	0.341769	0.684336
CAALFM_C502900WA	1206.56	0.278353	0.136306	2.04211	0.0411406	0.261453
OLE2	3388.67	0.278228	0.228914	1.21543	0.224203	0.587664
CAALFM_C102090CA	770.379	0.278048	0.241588	1.15092	0.249766	0.608701
BAT22	7577.98	0.277991	0.194736	1.42753	0.153428	0.496813
NPL3	23821.2	0.277936	0.26514	1.04826	0.294519	0.648645
CAALFM_C210050WA	3500.07	0.277867	0.218875	1.26953	0.204253	0.561863
RFC5	798.486	0.277824	0.289635	0.959221	0.337448	0.681511
AFG3	4022.08	0.277692	0.22745	1.22089	0.222126	0.586228
CAALFM_C207680WA	1644.34	0.277247	0.383919	0.722149	0.470203	0.774125
IFA21	554.755	0.277154	0.290596	0.953744	0.340213	0.682649
CAALFM_C406140CA	605.132	0.277124	0.273179	1.01444	0.310372	0.663715
CAALFM_CR03860CA	742.26	0.276664	0.308807	0.895912	0.3703	0.705204
MNN2	3549.04	0.276571	0.21599	1.28048	0.200375	0.556305
CAALFM_C701320WA	949.882	0.27637	0.330916	0.835166	0.403624	0.726849
SGD1	4267.96	0.27609	0.357715	0.771813	0.440225	0.752472
CAALFM_CR10530WA	765.598	0.275872	0.199146	1.38528	0.165968	0.514009
CAALFM_C404010WA	1359.99	0.275659	0.311248	0.885658	0.375802	0.70693
CTA7	2348.84	0.2752	0.153402	1.79398	0.0728163	0.353954
NOP13	3870.99	0.275039	0.535709	0.51341	0.607664	0.854472
RPF1	5974.95	0.274713	0.434907	0.631658	0.52761	0.814231
CAALFM_C305940CA	260.824	0.274054	0.434329	0.630982	0.528052	0.814271
CAALFM_C402950CA	288.962	0.273883	0.24764	1.10597	0.268738	0.630438
CAALFM_C403860CA	266.685	0.273824	0.242467	1.12932	0.258761	0.619343
TOP2	2797.02	0.273681	0.245131	1.11647	0.264221	0.625412
RLP24	4727.28	0.273294	0.534882	0.510944	0.609391	0.855189
CAALFM_CR06680CA	2834.5	0.272659	0.238914	1.14125	0.253768	0.613199
CAALFM_C505210WA	1782.76	0.271991	0.21861	1.24418	0.213433	0.576279
ISN1	2625.34	0.271728	0.291614	0.931809	0.351435	0.692466
CAALFM_C209360WA	666.83	0.271312	0.316811	0.856385	0.391785	0.719737
SEC26	6444.01	0.270921	0.217864	1.24353	0.213671	0.576409
MPH1	1056.73	0.270175	0.20034	1.34858	0.177472	0.530974
CAALFM_C602550WA	16.495	0.270088	0.879486	0.307098	0.758769	0.922257
CAALFM_C401670CA	562.533	0.269881	0.264897	1.01881	0.308291	0.662094
MYO1	979.36	0.269774	0.367348	0.734382	0.462716	0.770443
PHM5	2986.37	0.269749	0.293027	0.92056	0.35728	0.695265
CAALFM_C601340CA	379.781	0.269512	0.231288	1.16527	0.24391	0.604599
CAALFM_C110310WA	217.425	0.269498	0.560268	0.481016	0.630505	0.864061
CAALFM_C209960WA	355.116	0.269374	0.401521	0.670884	0.502295	0.796945
CAALFM_C306830CA	2611.5	0.269289	0.235007	1.14587	0.251847	0.611011
ECM29	4545.45	0.269108	0.240092	1.12086	0.262349	0.623123
STE13	1419.29	0.268786	0.201419	1.33446	0.182052	0.535962
CAALFM_C202200WA	1434.78	0.268689	0.207312	1.29606	0.194955	0.551714
SYG1	1408.07	0.268631	0.266622	1.00754	0.313677	0.666695
LSM6	3204.6	0.268398	0.790917	0.339351	0.734346	0.912607
ADAEC	17384.8	0.268197	0.368772	0.727272	0.467059	0.773015
CAALFM_C701020CA	1631.67	0.268152	0.467916	0.573077	0.566592	0.835794
CAALFM_C114160WA	1796.89	0.267876	0.262774	1.01942	0.308005	0.662023
CAALFM_C307650CA	816.388	0.267791	0.387611	0.690876	0.489643	0.788272
CAALFM_C205600WA	131.019	0.267784	0.56309	0.475562	0.634387	0.865893
MRS4	3014.82	0.267648	0.279067	0.959082	0.337517	0.681511
CAALFM_C306600CA	328.949	0.267356	0.259636	1.02973	0.303135	0.657792
DOA4	2843.44	0.26709	0.192234	1.3894	0.164711	0.510873
PHO84	49655	0.266836	0.38909	0.685795	0.492842	0.7901
MET15	8390.04	0.266578	0.564545	0.4722	0.636784	0.866969
CAALFM_C104440WA	14.2556	0.265553	0.708029	0.37506	0.707616	0.902517
CAALFM_C401500WA	1665.92	0.265528	0.46815	0.567186	0.570588	0.838552
EGD2	13482.2	0.265033	0.264836	1.00075	0.31695	0.667353
CAALFM_CR10770WA	60.5313	0.264361	0.487044	0.542788	0.587276	0.848303
CAALFM_C402340WA	3354.65	0.264099	0.44732	0.590404	0.55492	0.829567
CAALFM_C109020WA	1236.52	0.263862	0.53213	0.49586	0.619993	0.861775
CAALFM_C202050CA	1283.29	0.263684	0.272793	0.966609	0.33374	0.679868
CAALFM_C401650CA	1001.93	0.26367	0.18709	1.40932	0.15874	0.504868
RPL16A	53522.7	0.26359	0.275154	0.957975	0.338076	0.681593
POL30	1399.91	0.263447	0.471878	0.558295	0.576643	0.841192
CAALFM_C100370WA	142.8	0.263417	0.555595	0.474118	0.635416	0.866348
CAALFM_C103990WA	1578.35	0.263211	0.383213	0.686855	0.492174	0.790006
SPE1	3038.99	0.263153	0.239967	1.09662	0.272807	0.633735
RPO41	9517.5	0.26257	0.332282	0.790203	0.429409	0.746515
CAALFM_C501540WA	39224.3	0.262568	0.313261	0.838176	0.401932	0.725905
MSK1	1011.14	0.262401	0.233795	1.12236	0.261711	0.623123
CAALFM_C204500WA	5581.39	0.26136	0.345841	0.755723	0.449815	0.7622
TIM12	1025.7	0.261155	0.366527	0.712514	0.476147	0.778561
CAALFM_C702930CA	3162.07	0.260818	0.239657	1.0883	0.276464	0.635064
FGR43	245.968	0.259616	0.337754	0.768653	0.442099	0.754538
CAALFM_CR07470WA	611.354	0.259497	0.273963	0.947199	0.343538	0.686417
CAALFM_C112980WA	25.4488	0.259364	0.446227	0.581238	0.56108	0.833725
CAALFM_C107490CA	377.553	0.259273	0.308967	0.839163	0.401378	0.725905
CAALFM_C703610CA	771.374	0.259019	0.332979	0.777883	0.436638	0.750029
CAALFM_C203560CA	2393.41	0.258947	0.393149	0.658649	0.510121	0.801391
tI(AAU)2	0.65516	0.258784	0.784027	0.330069	0.741347	0.916163
POS5	1710.85	0.258783	0.202825	1.27589	0.201994	0.558902
HSK3	392.601	0.258762	0.491035	0.526973	0.598213	0.851914
LIP2	13.1659	0.25865	0.593067	0.436123	0.662748	0.882911
CAALFM_C601200WA	182.41	0.258569	0.234489	1.10269	0.27016	0.631583
CAALFM_C205830CA	1386.5	0.258359	0.407528	0.633966	0.526103	0.813296
CAALFM_C302660WA	36.5059	0.25824	0.568214	0.454476	0.649486	0.875052
CAALFM_C307240WA	12.6242	0.258172	0.676584	0.381582	0.702772	0.900638
CAALFM_C302670WA	556.854	0.257345	0.355972	0.722935	0.46972	0.774125
CAALFM_C101540WA	2430.19	0.256953	0.222001	1.15744	0.247092	0.607393
CAALFM_C204100WA	573.752	0.256545	0.257772	0.995243	0.319618	0.667353
CAALFM_C702310CA	116.413	0.256197	0.491908	0.520822	0.602491	0.853031
DFG16	1693.38	0.256149	0.21064	1.21605	0.223967	0.587664
CAALFM_C402100CA	211.081	0.255955	0.384492	0.665696	0.505605	0.798631
GAL102	272.691	0.255818	0.545609	0.468867	0.639165	0.869831
SSB1	107161	0.255299	0.311241	0.820261	0.412067	0.732636
CAALFM_CR00840CA	6.63952	0.255069	0.859611	0.296726	0.766676	0.923039
CAALFM_C106910CA	2238.7	0.254395	0.146939	1.73129	0.0833992	0.376025
CAALFM_C207800WA	344.604	0.254341	0.593112	0.428824	0.668051	0.886202
BGL22	43.3485	0.253929	0.492705	0.515378	0.606289	0.853306
GCN2	629.111	0.253517	0.273653	0.926415	0.35423	0.693822
DBP2	31665.5	0.253235	0.377981	0.669967	0.502879	0.79737
CAALFM_C404090CA	1944.22	0.253132	0.171042	1.47994	0.13889	0.478723
CAALFM_CR09480WA	695.259	0.253044	0.262678	0.963326	0.335384	0.681
KIP2	284.673	0.253032	0.272973	0.926949	0.353953	0.693822
CAALFM_C501890WA	1039.25	0.253029	0.235374	1.07501	0.282371	0.639448
CAALFM_C203630WA	12.9469	0.252972	0.576443	0.43885	0.66077	0.881343
CAALFM_C107100CA	134.1	0.252894	0.438956	0.576127	0.56453	0.833931
ZCF20	1156.04	0.252758	0.214417	1.17882	0.238471	0.601921
MPT5	2245.84	0.252742	0.176455	1.43233	0.15205	0.495055
RPG1A	5546.59	0.252455	0.233409	1.0816	0.27943	0.637107
HOC1	1323.82	0.251933	0.231721	1.08722	0.276938	0.635064
CAALFM_CR05450CA	948.863	0.251886	0.15604	1.61424	0.106475	0.424001
CAALFM_C700410CA	1159.49	0.251746	0.36287	0.693763	0.487831	0.787899
CAALFM_C406040WA	374.847	0.251712	0.167128	1.5061	0.132041	0.467487
CAALFM_C300630WA	2268.89	0.251704	0.262766	0.957902	0.338112	0.681593
CAALFM_C405400CA	1619.2	0.251214	0.409165	0.613968	0.539237	0.822164
CAALFM_C301100WA	254.037	0.251197	0.358909	0.699891	0.483996	0.78589
ALG1	892.324	0.250919	0.200276	1.25287	0.210253	0.570154
CAALFM_C304740CA	811.248	0.250317	0.18781	1.33282	0.182591	0.536035
GAP4	41090.6	0.250312	0.243912	1.02624	0.304779	0.658771
URE2	644.387	0.250307	0.323813	0.773001	0.439522	0.752273
CAALFM_C503150WA	3609.69	0.250257	0.316947	0.789585	0.42977	0.746637
CAALFM_C205850CA	439.656	0.249835	0.300187	0.832262	0.405261	0.728076
CAALFM_C209930WA	820.586	0.249555	0.177272	1.40776	0.159203	0.505049
CAALFM_C405080CA	800.84	0.249464	0.29538	0.844553	0.39836	0.723946
CAALFM_C201540WA	805.291	0.249249	0.329745	0.755885	0.449718	0.7622
CAALFM_CR05500CA	668.401	0.248851	0.306036	0.813143	0.416136	0.736449
CAALFM_C703270WA	3618.77	0.247996	0.31649	0.783584	0.433284	0.748158
PR26	11243.9	0.247889	0.232693	1.0653	0.286738	0.642491
CAALFM_C301620WA	183.701	0.24744	0.354854	0.697302	0.485614	0.786232
CAALFM_C602250WA	88.8822	0.247436	0.482869	0.512428	0.608352	0.854547
CAALFM_C302790WA	903.653	0.247231	0.501707	0.492779	0.622169	0.861775
CAALFM_CR07670WA	448.754	0.247098	0.433535	0.56996	0.568705	0.837841
CAALFM_CR02590CA	819.591	0.24652	0.231223	1.06616	0.286352	0.642491
ROM2	6388.97	0.246458	0.253941	0.970531	0.331782	0.678753
RAP1	953.703	0.246429	0.251219	0.980933	0.326626	0.673491
CAALFM_C603590CA	860.54	0.24642	0.452085	0.545073	0.585703	0.847597
OCH1	2309.37	0.246414	0.194172	1.26905	0.204423	0.561863
CKA2	928.153	0.24623	0.338953	0.726441	0.467568	0.77302
CAALFM_CR08480CA	7378.39	0.246189	0.305387	0.806155	0.420154	0.74
CAALFM_C204430WA	16.8641	0.246163	0.809933	0.30393	0.761181	0.922348
CAALFM_CR05770WA	763.141	0.245889	0.281342	0.873986	0.382126	0.710847
IPP1	21164.9	0.245887	0.293639	0.837379	0.402379	0.726191
CAALFM_C505010WA	57.8006	0.245861	0.505165	0.486694	0.626475	0.862685
SPA2	7450.04	0.245846	0.15411	1.59527	0.110652	0.429717
CAALFM_C114240WA	3363.79	0.245608	0.177709	1.38207	0.166949	0.516162
CAALFM_C502070CA	5248.75	0.244878	0.294899	0.830377	0.406326	0.728076
CNT	18015.3	0.244664	0.429761	0.569302	0.569151	0.837988
XOG1	5271.65	0.244633	0.43856	0.557809	0.576975	0.841192
CAALFM_C114270WA	667.82	0.244369	0.222263	1.09946	0.271569	0.632516
CAALFM_C302020WA	8662.68	0.244194	0.409794	0.595894	0.551246	0.827208
FTR1	36214.4	0.244167	0.359052	0.680034	0.496483	0.791139
CAALFM_CR02960WA	197.172	0.244099	0.315373	0.774001	0.43893	0.751491
CAALFM_C201340WA	2889.66	0.244079	0.258982	0.942454	0.34596	0.687412
RRS1	4895.08	0.243944	0.485502	0.502457	0.615346	0.858712
CAALFM_C110560CA	366.01	0.243214	0.253209	0.960525	0.336791	0.681205
ANP1	1266.41	0.242958	0.219759	1.10557	0.268913	0.630438
MRS7	5091.54	0.241659	0.135368	1.7852	0.0742289	0.357371
PEP12	816.451	0.241626	0.142383	1.69701	0.0896948	0.392399
CAALFM_CR00230WA	5960.53	0.241283	0.190724	1.26509	0.20584	0.563253
CAALFM_C102510WA	314.982	0.240405	0.241872	0.993934	0.320255	0.667353
CAALFM_C202840CA	740.901	0.240378	0.209582	1.14694	0.251408	0.611011
CCC2	3068.13	0.240337	0.236928	1.01439	0.310399	0.663715
RRP9	3018.95	0.239932	0.463588	0.517555	0.604769	0.853031
CAALFM_C106530CA	3609.33	0.239877	0.1724	1.3914	0.164103	0.510708
CAALFM_C603420WA	90.9996	0.239661	0.463555	0.517006	0.605152	0.853031
HXT5	9479.75	0.239559	0.575697	0.41612	0.677322	0.888888
SDA1	11801.8	0.23954	0.447587	0.535181	0.592525	0.850197
CAALFM_CR08500WA	4320.29	0.23927	0.340435	0.702837	0.482157	0.784493
RGD1	849.984	0.239259	0.185643	1.28881	0.197464	0.552425
CAALFM_C307930CA	6.58814	0.238531	0.926388	0.257485	0.796804	0.933182
CAALFM_C501170WA	467.842	0.238483	0.220165	1.0832	0.27872	0.636842
CAALFM_C503650CA	92.296	0.237974	0.407226	0.584378	0.558966	0.832186
AFP99	550.162	0.237173	0.364455	0.650761	0.515201	0.804484
CAALFM_C206090WA	1545.24	0.237039	0.244375	0.96998	0.332056	0.678808
LIG1	2431.81	0.236821	0.174975	1.35345	0.175911	0.528394
GCD7	3070.06	0.235964	0.230389	1.0242	0.305741	0.659955
SOF1	7124.3	0.235961	0.366061	0.644594	0.519191	0.807633
ECM25	245.367	0.235717	0.261794	0.900388	0.367914	0.703229
CAALFM_C501310WA	579.599	0.235581	0.170876	1.37867	0.167997	0.51773
CAALFM_C401970WA	606.174	0.23529	0.356716	0.6596	0.509511	0.801391
CAALFM_C405790WA	791.734	0.234883	0.297874	0.788533	0.430385	0.747084
YDJ1	12506.3	0.234575	0.247005	0.949676	0.342277	0.684991
CAALFM_C204750WA	615.228	0.234481	0.220371	1.06403	0.287314	0.642845
APT1	3816.12	0.234301	0.221669	1.05699	0.290518	0.644267
CAALFM_C103370WA	40803.3	0.234184	0.297221	0.787914	0.430747	0.747298
ADE5%2C7	10226.5	0.233926	0.267386	0.874862	0.381649	0.710535
CAALFM_C209970CA	3484.12	0.233637	0.26339	0.887039	0.375058	0.706735
AGA1	24.7211	0.23338	0.582479	0.400667	0.688666	0.894951
CAALFM_C403490CA	37.3956	0.233357	0.562881	0.414577	0.678452	0.889465
CAALFM_C305460WA	789.752	0.233316	0.283187	0.823892	0.410001	0.731146
CDC48	37439.4	0.232878	0.241227	0.965389	0.33435	0.680004
CAALFM_C406080WA	165.054	0.23253	0.299601	0.77613	0.437672	0.750414
BUB3	2233.83	0.232225	0.288991	0.803573	0.421644	0.740748
CAALFM_C400320CA	1112.99	0.232129	0.269437	0.861535	0.388944	0.717178
CAALFM_C304170WA	36.0996	0.232047	0.671599	0.345515	0.729707	0.910055
MES1	6602	0.23192	0.20244	1.14563	0.25195	0.611011
CAALFM_CR03580CA	7050.68	0.23166	0.581869	0.398131	0.690534	0.895143
CAALFM_CR01840WA	24.4783	0.230973	0.661774	0.34902	0.727074	0.909561
VPS8	589.554	0.230915	0.161613	1.42881	0.153057	0.495871
CAALFM_C206990WA	336.537	0.230897	0.38136	0.605456	0.544876	0.825082
CAALFM_C304840CA	1378.82	0.230806	0.398749	0.578825	0.562707	0.833931
CAALFM_C110960WA	1229.3	0.230457	0.244725	0.941698	0.346347	0.687412
CAALFM_C702600CA	5692.3	0.230318	0.253825	0.907388	0.364202	0.700193
SER33	12014.7	0.230003	0.191961	1.19817	0.23085	0.593344
CAALFM_C205160CA	7809.88	0.22988	0.412001	0.55796	0.576872	0.841192
CAALFM_C112670CA	400.137	0.22954	0.260651	0.880641	0.378512	0.709221
ASE1	522.813	0.229496	0.248722	0.922699	0.356164	0.695163
tV(AAC)1	0.727564	0.229458	0.823204	0.278738	0.780446	0.926816
CAALFM_C703400CA	4883.52	0.228839	0.350675	0.652568	0.514035	0.803548
LIP10	8.05415	0.228666	0.731776	0.312481	0.754675	0.920671
CCT7	3128.03	0.228324	0.291644	0.782888	0.433693	0.748158
CAALFM_CR07480WA	20309.6	0.227918	0.389688	0.584873	0.558633	0.832186
CAALFM_C303020WA	22.8122	0.227891	0.696077	0.327394	0.74337	0.916163
CAALFM_C110920WA	694.519	0.227802	0.254961	0.893479	0.371601	0.705768
RCL1	4223.95	0.227675	0.477408	0.476899	0.633434	0.865868
CDC39	8739.57	0.227381	0.268488	0.846895	0.397054	0.723811
CAALFM_C404650WA	621.717	0.226791	0.221025	1.02609	0.30485	0.658771
CAALFM_C407060WA	7389.04	0.226317	0.234203	0.966329	0.33388	0.679931
FRP3	4942.84	0.22626	0.550389	0.411091	0.681006	0.891489
CAALFM_CR02420WA	2382.22	0.226172	0.390819	0.578714	0.562782	0.833931
CAALFM_C500750CA	3262.13	0.225983	0.205295	1.10077	0.270995	0.632263
CAALFM_C702190WA	39.3878	0.225383	0.339613	0.663646	0.506917	0.799607
ERG11	5278.88	0.22482	0.420944	0.534086	0.593282	0.850197
CAALFM_C700840CA	423.942	0.224799	0.316413	0.710459	0.477419	0.77968
SWI6	910.943	0.224663	0.200331	1.12146	0.262093	0.623123
GLC7	8470.47	0.224634	0.173642	1.29367	0.195781	0.551714
CAALFM_C111160CA	1137.19	0.224547	0.456318	0.492085	0.622659	0.861775
DCG1	162.127	0.224441	0.281026	0.798648	0.424494	0.743068
NOP4	10903.7	0.2243	0.457605	0.49016	0.624021	0.861995
FGR51	2352.49	0.224169	0.265821	0.843308	0.399056	0.723946
CDL1	1547.23	0.223856	0.183757	1.21822	0.223141	0.586543
CAALFM_C110110WA	333.352	0.223444	0.298667	0.748139	0.454376	0.765261
CAALFM_C305140CA	2405.4	0.223183	0.366416	0.609096	0.542461	0.823698
CAALFM_C302040CA	4355.37	0.223005	0.534198	0.417459	0.676343	0.888348
CAALFM_C304720CA	1557.15	0.222968	0.275451	0.809466	0.418247	0.737681
RPL24A	28212.9	0.222957	0.279669	0.797217	0.425325	0.743495
MIH1	3882.23	0.222297	0.456921	0.486511	0.626605	0.862685
TFC4	1264.63	0.222267	0.165672	1.34161	0.179722	0.533621
FET3	886.044	0.222016	0.194403	1.14204	0.253438	0.612876
PLC2	4554.73	0.221863	0.31696	0.69997	0.483946	0.78589
CAALFM_C303100CA	1655.3	0.221834	0.19164	1.15756	0.247045	0.607393
NHP2	7897.41	0.221578	0.468317	0.473138	0.636115	0.866348
AGE1	1930.73	0.221406	0.199325	1.11078	0.266663	0.627911
CAALFM_C104350CA	665.446	0.221398	0.199056	1.11224	0.266035	0.627334
CAALFM_C108110WA	8506.66	0.221345	0.214625	1.03131	0.302396	0.65744
CAALFM_C400410WA	2170.72	0.22133	0.25016	0.884751	0.376291	0.70693
CCR4	4170.48	0.221159	0.165287	1.33803	0.180888	0.534799
PAN3	1757.85	0.220112	0.15378	1.43135	0.152331	0.495055
ABG1	2235.42	0.219643	0.297996	0.737065	0.461083	0.769414
GPI13	523.472	0.219591	0.281922	0.778907	0.436035	0.74961
CAALFM_C103330CA	1338.35	0.21929	0.310291	0.706721	0.47974	0.781779
CAALFM_C701510WA	2520.31	0.219057	0.409639	0.534756	0.592819	0.850197
CAALFM_C702100WA	9171.01	0.218971	0.203822	1.07432	0.282678	0.639577
CAALFM_C113280CA	1624.91	0.218744	0.116212	1.88228	0.0597978	0.321657
FRS2	7129.26	0.218689	0.237676	0.920114	0.357513	0.695265
CAALFM_C101150CA	1357.4	0.218028	0.405329	0.537904	0.590643	0.849636
YPT52	2994.23	0.217961	0.246679	0.88358	0.376923	0.707692
CAALFM_C208990CA	2779.13	0.21768	0.209128	1.04089	0.297925	0.652369
PTR3	693.794	0.217597	0.212053	1.02614	0.304825	0.658771
CAALFM_C404980WA	637.444	0.217537	0.431841	0.503743	0.614442	0.858305
GRX1	64.0307	0.217293	0.408848	0.531476	0.595089	0.850555
MYO2	4040.72	0.217272	0.229824	0.945387	0.344461	0.686911
SMC3	229.77	0.217076	0.315527	0.687981	0.491465	0.789574
FLC2	6258.98	0.216675	0.226238	0.957732	0.338198	0.681593
CAALFM_C400920CA	183.772	0.216274	0.328261	0.658848	0.509994	0.801391
CAALFM_C200420WA	1282.22	0.216009	0.241837	0.893202	0.371749	0.705768
WAR1	1467.1	0.215934	0.202499	1.06635	0.286267	0.642491
MLT1	9984.85	0.215386	0.187762	1.14712	0.25133	0.611011
CAALFM_CR03220CA	498.536	0.215225	0.268103	0.802771	0.422107	0.740938
RPS6A	42291	0.215137	0.402904	0.533967	0.593364	0.850197
GRS1	11946.5	0.214881	0.223126	0.963051	0.335522	0.681059
CAALFM_CR06930WA	406.353	0.21487	0.228127	0.941886	0.346251	0.687412
CAALFM_C601220CA	1374.42	0.214866	0.233477	0.92029	0.357421	0.695265
CAALFM_CR08200CA	4310.69	0.214368	0.207365	1.03377	0.301242	0.65596
CAALFM_C404810CA	2045.88	0.214007	0.410819	0.520928	0.602417	0.853031
MCU1	249.782	0.213922	0.328704	0.650803	0.515173	0.804484
CTF18	1298.29	0.213895	0.204375	1.04658	0.295293	0.649333
RBP1	8094.15	0.213759	0.438594	0.487373	0.625994	0.862642
CAALFM_C701380WA	68.6319	0.213434	0.755804	0.282394	0.777641	0.926145
CAALFM_C304650WA	185.925	0.213423	0.439923	0.485138	0.627578	0.862926
CAALFM_CR04170WA	13072.6	0.213234	0.430901	0.494856	0.620701	0.861775
CAALFM_CR07500WA	193.42	0.21257	0.524418	0.405345	0.685224	0.894734
RFC3	745.638	0.212421	0.264134	0.804217	0.421272	0.740718
CAALFM_CR08900CA	2922.5	0.212406	0.225722	0.941004	0.346703	0.687412
GUP1	184.513	0.212025	0.417524	0.507816	0.611583	0.856517
CAALFM_C207790CA	323.965	0.212025	0.504962	0.419882	0.674571	0.887699
VAM3	578.756	0.212007	0.455226	0.465718	0.641417	0.870577
CAALFM_C603950CA	1180.54	0.211835	0.226305	0.93606	0.349243	0.69032
NPR1	3843.61	0.211545	0.266934	0.7925	0.428069	0.745607
CAALFM_C504120CA	742.53	0.21148	0.284901	0.742293	0.45791	0.7676
CDC37	1883.93	0.210917	0.249222	0.846301	0.397385	0.723946
RPO26	5280.9	0.210877	0.308379	0.683823	0.494087	0.791139
RAD52	1299.27	0.210722	0.2552	0.825713	0.408967	0.730354
CAALFM_C111860WA	8032.91	0.21071	0.209721	1.00472	0.315033	0.666695
GPX2	3217.42	0.210637	0.550838	0.382394	0.702169	0.900638
MSH6	1808.29	0.210622	0.258485	0.81483	0.415169	0.734946
PEL1	3059.39	0.210533	0.19045	1.10545	0.268964	0.630438
CAALFM_C405740CA	4834.64	0.210411	0.157575	1.3353	0.181777	0.535404
PPS1	45.8923	0.210381	0.668686	0.314619	0.753051	0.920134
SAP8	110.551	0.210239	0.330272	0.636563	0.524409	0.812056
CAALFM_C106620CA	13.9237	0.209744	0.817049	0.256709	0.797404	0.933313
CAALFM_C104110WA	589.045	0.209536	0.36086	0.580658	0.561471	0.833931
CAALFM_C500840WA	492.997	0.209428	0.377667	0.554531	0.579215	0.842244
CAALFM_C209480WA	203.211	0.209221	0.302175	0.692381	0.488698	0.787899
RPL21A	48149.9	0.208973	0.288275	0.724908	0.468508	0.77345
NMA111	6865.17	0.208763	0.332618	0.627637	0.530242	0.816258
CAALFM_C101630WA	1947.26	0.208375	0.298386	0.698341	0.484964	0.78589
PHO86	1536.94	0.208116	0.328082	0.634343	0.525857	0.813291
RNR3	1802.75	0.207975	0.485528	0.428347	0.668398	0.886286
CAALFM_C112950WA	814.99	0.207959	0.183372	1.13408	0.25676	0.617441
CAALFM_C203490CA	1283.06	0.207845	0.151458	1.37229	0.169972	0.521247
CAALFM_C402170CA	400.138	0.207829	0.192128	1.08172	0.279379	0.637107
CAALFM_C703640CA	559.649	0.20725	0.255863	0.810005	0.417937	0.73755
CAALFM_CR02680WA	335.909	0.207219	0.264043	0.784795	0.432574	0.748158
CAALFM_C501040WA	245.941	0.207138	0.398751	0.519468	0.603434	0.853031
CAALFM_C300170CA	3491.31	0.207023	0.365848	0.565873	0.57148	0.838552
CAALFM_C406160WA	289.638	0.206993	0.256832	0.805945	0.420274	0.740005
ELP3	3383.64	0.206889	0.349076	0.592678	0.553397	0.828044
CAALFM_C703470WA	113.492	0.206789	0.392071	0.527427	0.597897	0.851914
NDE1	37485.1	0.206787	0.28542	0.724499	0.468759	0.77345
CAALFM_C108240CA	693.538	0.206744	0.339624	0.608745	0.542693	0.823851
CAALFM_CR05760CA	645.346	0.206665	0.347743	0.594304	0.552309	0.827208
CAALFM_C103620CA	5486.79	0.206315	0.458252	0.450222	0.65255	0.876794
CAALFM_C112870CA	425.228	0.205885	0.239606	0.859264	0.390195	0.718673
CAALFM_C105010CA	2479.83	0.205378	0.327234	0.627618	0.530254	0.816258
CAALFM_C300120WA	132.052	0.205356	0.288932	0.710741	0.477245	0.77968
CAALFM_C504320CA	1505.52	0.20523	0.296042	0.693247	0.488155	0.787899
CAALFM_C502010CA	2751.59	0.204884	0.229465	0.892876	0.371924	0.705768
YFH1	857.039	0.204855	0.364603	0.561858	0.574213	0.839906
CAALFM_CR06520CA	160.483	0.204304	0.388001	0.526556	0.598502	0.851914
PDE1	1575.23	0.204215	0.32815	0.622321	0.533731	0.818864
CAALFM_C111970CA	719.985	0.204156	0.175488	1.16336	0.244684	0.605174
CAALFM_C306520CA	970.109	0.204141	0.220215	0.927005	0.353924	0.693822
CAALFM_CR02390WA	2870.01	0.202258	0.251591	0.803915	0.421446	0.740748
CAALFM_C602690CA	3485.94	0.202069	0.310259	0.651291	0.514859	0.804434
MNT4	137.803	0.201386	0.499496	0.40318	0.686816	0.894734
BMT1	748.401	0.201026	0.335294	0.599553	0.548804	0.827208
CAALFM_C406690CA	4690.48	0.200812	0.202093	0.993662	0.320387	0.667353
CAALFM_C603110CA	393.503	0.200494	0.399252	0.502175	0.615544	0.858797
CAALFM_C202220CA	27.7375	0.200287	0.52376	0.382402	0.702163	0.900638
RNA1	3864.18	0.199749	0.159002	1.25626	0.209021	0.568442
RPL5	57948.1	0.199303	0.340477	0.585365	0.558302	0.832001
PDS5	1257.38	0.199089	0.219291	0.907875	0.363944	0.700174
CAALFM_C105380CA	1756.63	0.199028	0.18486	1.07665	0.281638	0.638843
PGA16	1.3964	0.198847	1.03967	0.191259	0.848323	0.951947
CAALFM_C200650WA	2056.06	0.198778	0.320195	0.620802	0.53473	0.819317
CAALFM_C105370CA	1029.89	0.198595	0.225699	0.879912	0.378907	0.709221
CAALFM_C501920CA	843.412	0.198364	0.245149	0.809157	0.418425	0.737786
CAALFM_C602980CA	4950.16	0.19795	0.195197	1.0141	0.310533	0.663715
CAALFM_C113720WA	1302.39	0.197781	0.2415	0.818969	0.412804	0.732886
CAALFM_C307070CA	2455.38	0.197764	0.464835	0.425449	0.67051	0.886754
RPL10	51066.9	0.197419	0.26405	0.747658	0.454667	0.765261
CAALFM_C108910CA	205.42	0.197172	0.305244	0.645948	0.518313	0.806947
CAALFM_C702530CA	893.573	0.197027	0.27047	0.728464	0.466329	0.77277
CAALFM_CR05140WA	483.162	0.196804	0.367899	0.534942	0.59269	0.850197
SAC3	1717.58	0.196348	0.185034	1.06115	0.288624	0.642895
RRP8	2107.73	0.196182	0.46103	0.425529	0.670451	0.886754
RPC53	2972.81	0.195947	0.37553	0.521789	0.601817	0.853031
TRY2	2116.35	0.195517	0.293737	0.665618	0.505655	0.798631
HST2	615.189	0.195227	0.251536	0.776141	0.437666	0.750414
CAALFM_C104340CA	159.9	0.19501	0.267654	0.728591	0.466252	0.77277
CAALFM_C504460CA	1.78981	0.194723	1.02529	0.189921	0.849371	0.952099
ASM3	1748.98	0.194715	0.421079	0.462419	0.643781	0.872318
CAALFM_C100160CA	35750.7	0.194413	0.425595	0.456804	0.647812	0.874178
CAALFM_C208770CA	360.01	0.194363	0.269781	0.720447	0.47125	0.774806
CAALFM_C110690WA	727.345	0.194316	0.249594	0.778527	0.436259	0.749789
BOI2	5657.01	0.194304	0.204743	0.949012	0.342614	0.68518
CAALFM_C600080CA	1425.24	0.194276	0.166653	1.16575	0.243716	0.604599
CAALFM_C704150WA	1236.6	0.192522	0.175441	1.09736	0.272483	0.633646
ASN1	15358.5	0.192476	0.315423	0.610217	0.541718	0.823169
SKI3	3138.42	0.19228	0.173758	1.10659	0.268469	0.630223
CAALFM_C701280CA	549.082	0.192246	0.27792	0.691733	0.489105	0.78801
CAALFM_C305120CA	992.725	0.192192	0.204055	0.941863	0.346263	0.687412
CLB2	2941.88	0.191743	0.221038	0.867465	0.385687	0.714293
CAALFM_C207030CA	1514.12	0.191677	0.316607	0.60541	0.544906	0.825082
CAALFM_C302350WA	4055.19	0.191543	0.376267	0.509061	0.610709	0.855677
MTO1	690.055	0.191148	0.358327	0.533445	0.593726	0.850197
CAALFM_C303840CA	1986.2	0.19108	0.178548	1.07019	0.284536	0.640128
CAALFM_C102910CA	529.296	0.191041	0.2156	0.886089	0.375569	0.70693
CAALFM_C302060WA	332.125	0.191001	0.63617	0.300236	0.763997	0.923039
TOM70	1490.33	0.190944	0.235277	0.811571	0.417038	0.737003
CHC1	9251.88	0.190629	0.212487	0.89713	0.369649	0.70469
CAALFM_CR08440WA	499.553	0.19051	0.328886	0.579257	0.562416	0.833931
CAALFM_C107920WA	363.674	0.190272	0.471916	0.40319	0.686809	0.894734
ECM18	483.793	0.190254	0.26186	0.72655	0.467502	0.77302
VPS4	2357.17	0.190056	0.196822	0.965623	0.334233	0.679987
CAALFM_C103910CA	656.291	0.189985	0.224895	0.844774	0.398237	0.723946
CAALFM_C406430CA	311.375	0.189888	0.445128	0.426592	0.669676	0.886754
CAALFM_C109360CA	3666.33	0.189842	0.164832	1.15173	0.249434	0.608315
YRB1	4973.61	0.18976	0.227	0.83595	0.403183	0.726508
SAS2	721.662	0.189558	0.19727	0.96091	0.336597	0.681205
CAALFM_C601000CA	557.574	0.189077	0.214329	0.882181	0.377679	0.708261
CAALFM_CR04920WA	1464.06	0.188673	0.254103	0.742507	0.45778	0.7676
PPG1	629.494	0.188624	0.203367	0.927506	0.353664	0.693822
CAALFM_C703980WA	766.542	0.188515	0.207472	0.908631	0.363545	0.700174
CAALFM_C303130CA	485.452	0.18846	0.266325	0.70763	0.479175	0.78147
VPS34	695.709	0.188353	0.203201	0.92693	0.353963	0.693822
CAALFM_C406650WA	2292.73	0.188126	0.160509	1.17206	0.241174	0.602816
CAALFM_C304410CA	3189.2	0.18811	0.237344	0.792562	0.428033	0.745607
TOS4	1949.39	0.188001	0.265018	0.709391	0.478082	0.780297
CAALFM_CR00990WA	640.128	0.187724	0.303622	0.618283	0.536389	0.81945
TOM20	5425.01	0.187662	0.497644	0.377101	0.706098	0.901465
RDH54	1816	0.187606	0.289755	0.647465	0.517331	0.805882
SMP2	4937.67	0.187413	0.23376	0.801732	0.422708	0.741368
CAALFM_C405970WA	2816.22	0.186931	0.221848	0.842606	0.399449	0.723946
SWD3	349.188	0.186621	0.374602	0.498184	0.618355	0.861117
FAA21	1128.7	0.186335	0.390833	0.476763	0.633531	0.865868
CAALFM_C104630CA	2641.35	0.186014	0.23194	0.801989	0.42256	0.741316
CAALFM_C503460CA	318.014	0.185831	0.222327	0.835841	0.403244	0.726508
CAALFM_C109620CA	312.362	0.185747	0.41415	0.448501	0.653792	0.87752
CAALFM_CR00420WA	348.682	0.185718	0.331727	0.559852	0.575581	0.840582
ARO9	1405.72	0.184612	0.552048	0.334413	0.738068	0.91469
TIM10	1023.91	0.184593	0.618255	0.298571	0.765268	0.923039
CAALFM_C603130WA	1977.89	0.184502	0.564896	0.326613	0.743961	0.916163
CAALFM_C104370CA	1815.5	0.184423	0.365502	0.504575	0.613857	0.858166
CAALFM_CR07350WA	1276.51	0.183921	0.265709	0.692189	0.488819	0.787899
CAALFM_C701480WA	928.467	0.183793	0.176249	1.0428	0.297039	0.651285
CAALFM_C207220WA	2508.21	0.183695	0.199374	0.921356	0.356865	0.695265
CAALFM_C402880CA	876.85	0.183686	0.50454	0.364067	0.715808	0.906771
CAALFM_CR01790CA	950.836	0.183572	0.214468	0.855939	0.392031	0.719856
NUP85	2548.31	0.183384	0.177577	1.0327	0.301744	0.656367
CAALFM_C306750WA	1825.52	0.183249	0.456865	0.4011	0.688346	0.894945
PRE8	4039.83	0.183013	0.14968	1.2227	0.221445	0.585655
CGR1	333.771	0.18264	0.467494	0.390678	0.696035	0.898448
MEX67	3712.13	0.182527	0.198648	0.918846	0.358176	0.695885
SUR2	17315.4	0.182432	0.49195	0.370835	0.710761	0.903764
CAALFM_CR10380CA	6.41145	0.18178	0.769262	0.236304	0.813197	0.941217
PUP2	5015.8	0.181474	0.171611	1.05747	0.290296	0.644267
CHS2	2292.62	0.181252	0.264272	0.685855	0.492804	0.7901
CAALFM_C304920CA	1885.86	0.18116	0.303	0.597887	0.549915	0.827208
CAALFM_CR02550CA	2323.41	0.180928	0.311022	0.581722	0.560754	0.833706
DOT4	4638.96	0.180803	0.346559	0.521709	0.601873	0.853031
APE2	20234.5	0.180716	0.215493	0.838615	0.401685	0.725905
HAP42	1687.28	0.180544	0.326698	0.552632	0.580516	0.842819
TLG2	420.874	0.180233	0.248703	0.724693	0.46864	0.77345
CAALFM_C300640WA	4428.77	0.180203	0.422255	0.426763	0.669552	0.886754
RSP5	4679.55	0.179981	0.164416	1.09467	0.273662	0.633851
APG7	1013.94	0.179663	0.316347	0.567929	0.570083	0.838552
MCR1	6895.71	0.17924	0.454109	0.394707	0.693059	0.896748
CAALFM_C209670CA	2879.77	0.179142	0.14167	1.2645	0.20605	0.563253
CAALFM_C500610CA	823.502	0.179124	0.185207	0.96715	0.333469	0.679702
CSA2	20310.2	0.178386	0.910513	0.195918	0.844675	0.950582
CAALFM_C603300CA	697.198	0.178335	0.373056	0.478039	0.632622	0.865257
CAALFM_C701570CA	380.421	0.178128	0.261835	0.680307	0.49631	0.791139
CAALFM_C109440WA	392.039	0.178008	0.298844	0.595658	0.551404	0.827208
IMP2	680.355	0.177908	0.322387	0.551846	0.581054	0.843209
CAALFM_C502230WA	6244.21	0.177873	0.180871	0.983429	0.325396	0.672644
PTH1	1195.44	0.177841	0.157128	1.13183	0.257707	0.618894
CAALFM_CR00340CA	383.514	0.177076	0.377899	0.46858	0.63937	0.869921
IDI1	3250.24	0.176957	0.253148	0.699026	0.484536	0.78589
CAALFM_C406910WA	55.6828	0.176789	0.556	0.317965	0.750512	0.91894
CAALFM_C106300WA	7.94101	0.176779	0.708447	0.24953	0.802951	0.935289
MED14	681.047	0.176613	0.246594	0.71621	0.473861	0.77637
CAALFM_C103440CA	3255.03	0.176573	0.175492	1.00616	0.314338	0.666695
PGA43	233.857	0.176478	0.318533	0.554035	0.579555	0.842245
CAALFM_C600930CA	1272.61	0.176425	0.424434	0.415671	0.677651	0.888946
SEC22	386.329	0.176386	0.477045	0.369747	0.711571	0.904355
FGR22	2088.84	0.17616	0.331054	0.532119	0.594644	0.850522
CAALFM_C304150WA	118650	0.175958	0.534448	0.329234	0.741979	0.916163
CAALFM_C400880WA	1397.28	0.175881	0.349381	0.503408	0.614678	0.858354
CAALFM_C302690CA	950.331	0.174546	0.270836	0.644471	0.51927	0.807633
RFC2	435.96	0.174362	0.264936	0.658128	0.510456	0.801559
BEM2	6314.72	0.174361	0.329154	0.529725	0.596303	0.851511
CAALFM_CR04490CA	849.551	0.174288	0.218292	0.798419	0.424628	0.743068
YMC1	4626.77	0.17405	0.247489	0.703264	0.481891	0.784264
CAALFM_C406450WA	370.309	0.173812	0.243432	0.714005	0.475224	0.777459
CAALFM_C203830WA	1633.79	0.173745	0.34906	0.49775	0.61866	0.861223
CAALFM_C600540WA	693.077	0.173358	0.215471	0.804553	0.421077	0.740585
CAALFM_C109670CA	733.176	0.172926	0.322278	0.536575	0.591561	0.849783
CAALFM_C113950CA	157.08	0.170723	0.239008	0.7143	0.475041	0.777363
MTS1	21430.7	0.170661	0.198243	0.860867	0.389311	0.717388
CAALFM_C201530CA	4658.77	0.170429	0.248562	0.685659	0.492928	0.7901
TRP3	673.148	0.170417	0.346198	0.492253	0.622541	0.861775
RDN18	53665.3	0.170373	0.531995	0.320253	0.748777	0.91778
CAALFM_C103180WA	335.848	0.170163	0.276458	0.615509	0.538218	0.821242
SSY1	1624.42	0.170094	0.190564	0.892582	0.372081	0.705768
TIM50	7423.21	0.170068	0.316905	0.536653	0.591507	0.849783
VPS17	2056.32	0.169818	0.165388	1.02679	0.30452	0.658771
CAALFM_CR06330CA	1490.38	0.169797	0.601654	0.282218	0.777776	0.926145
CKB1	2776.85	0.169618	0.203681	0.832764	0.404978	0.728076
CAALFM_C111780WA	89.2257	0.169215	0.309361	0.546981	0.584392	0.846482
SES1	8121.69	0.169153	0.233953	0.723021	0.469667	0.774125
HAC1	4470.15	0.169129	0.305978	0.552749	0.580436	0.842819
CAALFM_C209110CA	160.493	0.168666	0.419327	0.40223	0.687514	0.894734
CAALFM_C601960WA	682.535	0.168578	0.261195	0.645409	0.518662	0.807152
CAALFM_C704160WA	344.53	0.168568	0.416049	0.405163	0.685358	0.894734
CAALFM_C404160WA	1707.33	0.168489	0.369575	0.455899	0.648462	0.874403
CAALFM_C700330CA	1926.4	0.168371	0.385997	0.436197	0.662694	0.882911
ILV5	18666.2	0.168271	0.278155	0.604954	0.54521	0.825082
LYP1	227.322	0.168258	0.286194	0.587916	0.556589	0.830458
ARC40	3901.73	0.168094	0.229087	0.733756	0.463098	0.770649
CAALFM_C114020WA	40.0573	0.167399	0.671307	0.249364	0.80308	0.935289
CAALFM_C201690WA	4130.29	0.167318	0.349188	0.479164	0.631822	0.865257
CAALFM_C206320WA	3153.27	0.167278	0.182805	0.915062	0.360159	0.696924
TOP1	4327.46	0.167178	0.267539	0.624872	0.532055	0.817621
CAALFM_C207770CA	19.5983	0.167105	0.794214	0.210403	0.833353	0.947944
tA(AGC)1	8.80452	0.167048	0.800385	0.20871	0.834675	0.947974
CAALFM_C504310WA	554.178	0.166987	0.268361	0.622247	0.53378	0.818864
SGS1	3809.11	0.16644	0.276701	0.601518	0.547495	0.826528
CAALFM_C104590WA	2997.62	0.166271	0.50486	0.329341	0.741898	0.916163
CNS1	2495.44	0.165973	0.449548	0.3692	0.711978	0.904393
CAALFM_C206740WA	777.796	0.165919	0.285031	0.582108	0.560494	0.833706
CAALFM_C703840WA	677.856	0.165762	0.23999	0.690703	0.489752	0.788272
MED20	614.302	0.165446	0.167266	0.989115	0.322607	0.670636
CAALFM_C700450CA	601.467	0.165415	0.169767	0.974363	0.329876	0.676468
GLC3	4363.95	0.164322	0.276	0.595368	0.551598	0.827208
DAD1	131.976	0.164296	0.519112	0.316494	0.751627	0.920012
CAALFM_C400800WA	227.249	0.16405	0.239223	0.68576	0.492865	0.7901
CAALFM_C303820CA	878.196	0.164037	0.237802	0.689804	0.490317	0.788847
LAP41	4440.5	0.164014	0.318821	0.514437	0.606947	0.853847
VTC4	6576.32	0.16383	0.225335	0.727051	0.467194	0.773015
ADE1	5279.98	0.16355	0.218306	0.749177	0.453751	0.76496
GDA1	9393.54	0.163353	0.364901	0.447664	0.654395	0.877692
PGA49	14.7298	0.163315	0.723891	0.225608	0.821507	0.944922
CAALFM_C303860WA	818.817	0.163257	0.205043	0.796208	0.425911	0.744066
MEC3	450.644	0.162994	0.235994	0.690671	0.489772	0.788272
CAALFM_C403040WA	1530.59	0.162659	0.277762	0.585605	0.558141	0.831959
SSP96	316.51	0.162645	0.215109	0.756106	0.449586	0.7622
CAALFM_C103950CA	232.433	0.16255	0.383974	0.423335	0.672051	0.886876
SMI1B	268.406	0.161291	0.273204	0.590366	0.554945	0.829567
HYR4	2036.81	0.161231	0.2391	0.674324	0.500106	0.795287
CAALFM_C405330CA	2081	0.161159	0.457532	0.352236	0.724662	0.909268
GYP8	579.77	0.161015	0.241891	0.66565	0.505635	0.798631
CAALFM_C602150CA	263.988	0.160929	0.326616	0.492717	0.622213	0.861775
CAALFM_C100660CA	1941.27	0.16035	0.177852	0.901595	0.367272	0.702861
CAALFM_C401120CA	491.686	0.159782	0.183355	0.871435	0.383517	0.712375
CAALFM_C203290WA	528.681	0.159604	0.307337	0.519313	0.603542	0.853031
JIP5	4832.98	0.159596	0.45123	0.35369	0.723571	0.909268
CAALFM_C602280WA	3415.8	0.159554	0.247651	0.644271	0.5194	0.807633
CAALFM_CR09190CA	723.763	0.159471	0.214073	0.744934	0.456312	0.766771
CAALFM_C405830WA	65.7046	0.159168	0.369419	0.43086	0.66657	0.885364
RAD59	367.826	0.159036	0.408484	0.389333	0.69703	0.898448
CAALFM_C305020WA	401.546	0.15894	0.218437	0.727623	0.466844	0.773015
CAALFM_C602350CA	2323.45	0.158889	0.377809	0.420553	0.674081	0.887699
KRE6	5679.21	0.158731	0.313227	0.506761	0.612323	0.857353
CAALFM_C106510CA	2589.49	0.158726	0.256633	0.618493	0.53625	0.81945
CAALFM_C202630WA	1363.14	0.158331	0.306647	0.516329	0.605625	0.853031
CAALFM_C113500CA	59.1779	0.158217	0.445859	0.354859	0.722696	0.909268
CAALFM_C112070CA	274.275	0.158141	0.453019	0.349082	0.727028	0.909561
ASF1	604.706	0.158015	0.303216	0.521131	0.602275	0.853031
CDC60	15823.4	0.157994	0.265058	0.596072	0.551127	0.827208
ERG28	459.659	0.157846	0.448493	0.351948	0.724877	0.909331
CAALFM_CR04300WA	8898.16	0.157374	0.236062	0.666663	0.504987	0.798631
CAALFM_C600520WA	170.141	0.157372	0.276168	0.569844	0.568784	0.837841
SSN3	827.392	0.156558	0.217626	0.71939	0.471901	0.775352
CCT6	6215.89	0.15646	0.206583	0.757372	0.448827	0.761764
RGS2	433.958	0.156436	0.456758	0.342492	0.73198	0.911116
CAALFM_C501550CA	207.693	0.156351	0.97902	0.159702	0.873116	0.960305
OPI1	1526.81	0.156313	0.156471	0.998994	0.317797	0.667353
MAK5	5198.06	0.155878	0.428906	0.363433	0.716282	0.906771
CAALFM_C303770CA	2101.15	0.15586	0.225037	0.692595	0.488564	0.787899
CAALFM_C305060WA	418.98	0.155837	0.269736	0.577737	0.563442	0.833931
YST1	46463.8	0.155796	0.305352	0.510216	0.6099	0.855501
CAALFM_C503840WA	204.309	0.155652	0.407856	0.381634	0.702733	0.900638
CAALFM_C305280CA	1735.32	0.155375	0.395053	0.393302	0.694097	0.897348
CAALFM_CR10130WA	554.143	0.155305	0.401085	0.387213	0.698598	0.899895
CAALFM_CR07250CA	1547.87	0.154977	0.38369	0.403912	0.686277	0.894734
CAALFM_C203500WA	3889.15	0.154826	0.305634	0.506574	0.612454	0.857353
CAALFM_C603780CA	1738.88	0.154798	0.350333	0.441861	0.65859	0.880183
tL(UAA)4	0.981108	0.154401	0.767668	0.20113	0.840597	0.94958
CAALFM_C208530CA	130.936	0.154104	0.47015	0.327776	0.743081	0.916163
CAALFM_C114030WA	2807.73	0.153843	0.304205	0.505722	0.613052	0.857807
CAALFM_C113490CA	284.811	0.153633	0.264815	0.580151	0.561813	0.833931
CAALFM_C108840WA	302.219	0.153457	0.414639	0.370098	0.711309	0.904278
CAALFM_C300960WA	497.16	0.153453	0.333864	0.459626	0.645785	0.873837
ORC3	1395.77	0.153098	0.178704	0.856714	0.391603	0.719737
RPL32	25739.7	0.15243	0.291712	0.522537	0.601297	0.853031
ISC1	860.179	0.152325	0.180846	0.842292	0.399625	0.724023
CAALFM_C701600WA	2184.65	0.152189	0.351981	0.432377	0.665467	0.884792
CAALFM_CR01700CA	1827.15	0.152176	0.283588	0.536611	0.591536	0.849783
FUR1	1958.57	0.152053	0.271365	0.560329	0.575255	0.840582
TUB4	610.221	0.151819	0.257263	0.590129	0.555104	0.829606
CAALFM_C402930WA	506.847	0.151148	0.406595	0.371741	0.710086	0.903764
SCT1	3565.26	0.150458	0.237338	0.633939	0.52612	0.813296
CAALFM_C109520CA	2612.48	0.150223	0.256947	0.584647	0.558785	0.832186
CAALFM_C210000CA	19.877	0.150146	0.554873	0.270596	0.786702	0.92773
PCT1	3048.58	0.150119	0.25502	0.588657	0.556092	0.830458
CAALFM_C102750CA	3600.05	0.149867	0.162882	0.920094	0.357524	0.695265
CAALFM_C406740CA	2646.36	0.149816	0.237253	0.631462	0.527739	0.814231
CAALFM_C105280WA	955.521	0.149794	0.160459	0.933533	0.350545	0.691404
CAALFM_C201260WA	417.87	0.149582	0.310068	0.482417	0.62951	0.863644
CAALFM_C305110WA	1045.12	0.149345	0.210597	0.70915	0.478231	0.780338
CAALFM_C113380WA	199.858	0.149219	0.506443	0.294641	0.768268	0.923039
tD(GUC)7	3.49541	0.149043	1.05012	0.14193	0.887136	0.964898
PEX6	840.089	0.149004	0.394656	0.377555	0.705761	0.901438
CAALFM_C300530CA	989.961	0.148863	0.192795	0.77213	0.440037	0.752472
CDC68	2956.93	0.148387	0.163126	0.909644	0.36301	0.699754
CAALFM_CR10170CA	1339.86	0.148317	0.266471	0.556598	0.577802	0.841223
CAR2	16371.3	0.14783	0.504966	0.292752	0.769712	0.923074
RMS1	1281.2	0.147615	0.40785	0.361935	0.7174	0.907045
CAALFM_C201870CA	119.527	0.147365	0.332108	0.443726	0.657241	0.879696
CAALFM_C110510WA	7.44511	0.14698	0.864277	0.170062	0.864962	0.956494
RAX1	2776.89	0.146421	0.278949	0.524903	0.599651	0.851943
ARP9	499.868	0.146373	0.356143	0.410994	0.681077	0.891489
CAALFM_C204780WA	1586.96	0.146356	0.172744	0.847244	0.396859	0.723811
CAALFM_C504840CA	1350.69	0.145871	0.343696	0.424419	0.67126	0.886754
CAALFM_C602900CA	776.619	0.145808	0.227702	0.640345	0.521948	0.809446
CAALFM_C703660CA	8684.74	0.14561	0.228953	0.635981	0.524789	0.81241
CAALFM_C303200CA	302.122	0.145507	0.300408	0.484364	0.628127	0.862926
UEC1	98.071	0.145381	0.338277	0.429769	0.667364	0.885854
CAALFM_CR02410WA	1483.38	0.145142	0.155636	0.932574	0.35104	0.692123
CAALFM_C206300WA	797.741	0.1451	0.174476	0.831633	0.405616	0.728076
HGT20	279.706	0.145067	0.447459	0.324201	0.745786	0.916703
CAALFM_C406710WA	950.965	0.145037	0.26311	0.551241	0.581469	0.843224
VMA13	1462.4	0.144814	0.367892	0.393631	0.693854	0.89722
TOM40	11532.5	0.144504	0.29592	0.488319	0.625324	0.86263
CAALFM_C601370WA	377.031	0.144465	0.3593	0.402073	0.68763	0.894734
CAALFM_CR07110CA	129.87	0.144314	0.355791	0.405614	0.685026	0.894707
GCD1	4429.3	0.144313	0.168703	0.855428	0.392314	0.720011
PSY2	430.449	0.144177	0.236046	0.6108	0.541332	0.823164
CAALFM_C205670CA	603.851	0.144123	0.331916	0.434215	0.664132	0.884003
CAALFM_C401660WA	935.211	0.144056	0.303644	0.474423	0.635198	0.866348
CAALFM_C704110WA	1232.74	0.143267	0.1704	0.840769	0.400477	0.724938
RNH35	1404.41	0.14325	0.265387	0.539777	0.589351	0.848652
ARO80	1377.22	0.143225	0.222447	0.643862	0.519665	0.807633
RBD1	2319.59	0.142823	0.174405	0.818917	0.412834	0.732886
CAALFM_CR09230CA	1613.03	0.142816	0.220101	0.648866	0.516425	0.804901
CAALFM_C604080WA	4504.85	0.142753	0.320279	0.445714	0.655804	0.878717
CAALFM_C201570WA	98.658	0.142727	0.506594	0.281739	0.778143	0.926145
CAALFM_C104930CA	50.4123	0.141953	0.495857	0.286278	0.774665	0.925274
POX1	2111.88	0.1419	0.2128	0.666823	0.504885	0.798631
CAALFM_C503040WA	866	0.141677	0.314048	0.451133	0.651894	0.876156
CAALFM_C403720CA	1832.05	0.141643	0.389332	0.363809	0.716001	0.906771
[truncated: 4,264 more rows]

## Sheet: upregulated
FET99	3754.8	4.31347	0.415688	10.3767	3.16518e-25	9.90067e-22
FCY2	2774.96	1.26252	0.204924	6.1609	7.23327e-10	2.38165e-07
ADA2	700.29	1.25605	0.216781	5.79413	6.86775e-09	1.59128e-06
CDA2	89.981	1.65711	0.289528	5.7235	1.04351e-08	2.25111e-06
DAL52	34.491	2.98175	0.550434	5.41708	6.0581e-08	9.71781e-06
CAALFM_CR01020CA	417.151	1.00685	0.207838	4.84439	1.27e-06	0.000139388
CAALFM_C307140CA	307.707	1.42879	0.301646	4.73664	2.17293e-06	0.000219256
WOR2	1917.01	1.72192	0.373017	4.61621	3.90817e-06	0.000359551
CAALFM_C400190WA	137.726	1.55054	0.34444	4.50161	6.74391e-06	0.000570133
LIP8	76.4001	1.61752	0.362918	4.45699	8.31184e-06	0.000659828
PLB4.5	4650.6	1.53547	0.347521	4.41834	9.94608e-06	0.000740746
PCL2	430.278	2.25962	0.518643	4.35678	1.31989e-05	0.000960146
CAALFM_C102730WA	513.303	1.6181	0.371305	4.35787	1.31335e-05	0.000960146
OPT3	3357.87	1.70001	0.394943	4.30443	1.67413e-05	0.00109097
CAALFM_C103870CA	582.614	1.89656	0.449205	4.22203	2.42116e-05	0.00152998
OPT2	1021.5	1.80349	0.434807	4.14781	3.35677e-05	0.00207921
CAALFM_C701010WA	67.0377	1.77356	0.435662	4.07096	4.6819e-05	0.0027632
CAALFM_C704060WA	161.325	1.06914	0.264657	4.03972	5.35146e-05	0.0030161
SPO22	84.2012	1.44991	0.359958	4.02799	5.62546e-05	0.0030871
GAT1	1720.22	1.23341	0.305915	4.03187	5.53339e-05	0.0030871
CAALFM_C204830WA	850.651	1.31405	0.334288	3.93089	8.46336e-05	0.0042699
CAALFM_CR09830WA	4617.21	1.28097	0.335724	3.81555	0.00013588	0.00625049
CAALFM_C301540WA	1811.09	2.35987	0.632599	3.73044	0.000191149	0.00806564
CAALFM_C104910CA	1297.28	1.03955	0.28268	3.67749	0.00023554	0.00941525
MNN15	4164.61	1.57966	0.43169	3.65925	0.000252952	0.0097683
CAALFM_C203690CA	654.329	1.82727	0.515629	3.54377	0.000394447	0.0134112
OPT7	1658.64	1.60896	0.46583	3.45398	0.000552388	0.0167695
CAALFM_C105630CA	18632.3	1.04538	0.305493	3.42196	0.000621713	0.0180066
CAALFM_C500850CA	52.4043	1.53409	0.456049	3.36387	0.000768586	0.0209968
CAALFM_C401800WA	583.387	1.53252	0.459349	3.33629	0.000849033	0.0224468
HNM4	167.113	1.41115	0.427018	3.30466	0.000950919	0.0245824
CAALFM_C703140WA	48.4208	1.9336	0.586934	3.29441	0.000986285	0.0251845
CAALFM_C104690CA	21.0459	1.69928	0.517355	3.28456	0.00102142	0.0258704
YOX1	849.606	1.60167	0.494179	3.24108	0.00119078	0.0288742
CAALFM_C206890CA	1330.6	1.45223	0.449459	3.23107	0.0012333	0.0295301
CAALFM_C205640WA	5245.52	1.43945	0.446344	3.22497	0.00125985	0.0297419
GIT1	212.601	1.76539	0.558185	3.16274	0.00156292	0.0347959
RHB1	527.468	1.03555	0.330653	3.13185	0.00173711	0.0373449
FRP5	17.6423	1.72951	0.564638	3.06305	0.00219094	0.0436514
SPO1	17.0319	1.43709	0.469404	3.06153	0.00220207	0.0437337
HST6	28.333	1.175	0.384959	3.05227	0.00227119	0.044822
CAALFM_C702920WA	398.794	1.33415	0.439908	3.0328	0.00242299	0.0468595
CAALFM_C102950WA	183.831	1.00188	0.333449	3.00461	0.0026592	0.0495118
STP1	3555.26	1.26947	0.422781	3.00267	0.00267623	0.049681
RPS7A	7945.53	1.60772	0.537775	2.98958	0.00279359	0.0510556
CAALFM_C406220CA	13.5934	1.65485	0.578569	2.86025	0.00423312	0.0660409
PRE3	2432.17	1.18086	0.414458	2.84916	0.00438353	0.0677119
FIG1	10.1717	1.70441	0.601778	2.83229	0.00462162	0.0700068
CAALFM_C208580WA	66.2029	1.71604	0.610984	2.80864	0.00497506	0.0739287
ECM331	3528.91	1.45414	0.51968	2.79814	0.00513981	0.0753037
SUL2	1994.72	1.29455	0.463706	2.79175	0.00524239	0.0762707
CDC6	141.988	1.5039	0.541358	2.77802	0.00546916	0.0784749
CAALFM_CR08080WA	18.6285	1.39533	0.517168	2.69802	0.00697535	0.0890073
HCM1	630.026	1.22582	0.459981	2.66494	0.00770013	0.0949078
CAALFM_C112720CA	33.7505	1.96106	0.764495	2.56517	0.0103124	0.115099
CAALFM_CR06140WA	8829.73	1.50581	0.587091	2.56487	0.0103214	0.115099
CAALFM_C602490CA	1083.88	1.06123	0.416555	2.54763	0.0108459	0.119457
BMT4	3690.08	1.57748	0.621451	2.53838	0.0111366	0.121071
PHO112	305.641	1.10851	0.438607	2.52734	0.0114929	0.122842
JEN1	34.4332	1.95079	0.773709	2.52135	0.0116905	0.123541
PGA6	6617.81	1.22352	0.487374	2.51043	0.0120583	0.126359
LIP5	32.1962	1.30926	0.524486	2.49627	0.0125508	0.130212
CAALFM_C202910WA	1976.18	1.58718	0.638477	2.48588	0.0129231	0.1322
RNY11	36.9917	1.44272	0.587401	2.45611	0.0140452	0.139345
JEN2	409.331	1.53179	0.626747	2.44404	0.014524	0.142327
CAALFM_C407020CA	18.2151	1.32192	0.550039	2.40332	0.0162468	0.154234
PCL1	395.495	1.3902	0.593512	2.34233	0.0191638	0.16884
NAG4	27.7768	1.40613	0.603866	2.32855	0.0198831	0.17271
NUP	266.069	1.13613	0.488	2.32814	0.0199047	0.17271
AGP3	2453.22	1.00195	0.430351	2.32821	0.019901	0.17271
CAALFM_C207580WA	1382.9	1.07726	0.463741	2.32297	0.0201807	0.174119
CAALFM_C107860WA	53.3268	1.05351	0.453971	2.32066	0.0203051	0.174715
CAALFM_CR00380WA	170.725	1.29144	0.562022	2.29785	0.0215702	0.181864
CAALFM_C209290WA	358.526	1.16402	0.509114	2.28637	0.0222324	0.185145
DAL7	59.615	1.17882	0.521094	2.26221	0.0236846	0.190942
CAALFM_C503880CA	100.098	1.01451	0.451336	2.24779	0.0245898	0.196281
HGT17	558.5	1.93517	0.862631	2.24333	0.0248754	0.197238
TNA1	214.129	1.60108	0.716755	2.23379	0.0254966	0.201144
CAALFM_C503450WA	185.355	1.06435	0.481035	2.21262	0.0269241	0.20735
CAALFM_C402660WA	160.399	1.03435	0.469103	2.20496	0.0274566	0.210501
CAALFM_C504690CA	71.1211	1.27741	0.599954	2.12918	0.0332397	0.233125
CAALFM_CR02340WA	14.9829	1.55586	0.745837	2.08605	0.0369737	0.248451
CAALFM_CR06100CA	17.958	1.17163	0.575058	2.03742	0.0416084	0.26358
CAALFM_CR09940WA	45.753	1.25379	0.61608	2.03511	0.0418399	0.264127
CAALFM_C112040WA	4.28596	2.03241	1.00219	2.02797	0.0425636	0.26636
CAALFM_C405730WA	1398.19	1.70517	0.879713	1.93832	0.0525842	0.302082
CAALFM_C111260CA	170.657	1.11105	0.576892	1.92593	0.0541136	0.304986
CAALFM_C206350CA	3.36447	1.62434	0.876337	1.85355	0.0638029	0.331504
tF(GAA)4	3.59518	1.82038	0.995569	1.82848	0.0674768	0.341838
CAALFM_C402210WA	30.8378	1.1792	0.660738	1.78467	0.0743141	0.357371
CAALFM_C406360CA	14.7334	1.00514	0.580246	1.73226	0.0832276	0.376025
CAALFM_C207710WA	1.30954	1.8103	1.0461	1.73052	0.0835371	0.376248
YWP1	83529.4	1.52137	0.880343	1.72815	0.0839607	0.377436
CSK1	9.38478	1.20763	0.701544	1.72138	0.085181	0.380366
CAALFM_C301970CA	32.0894	1.13418	0.662633	1.71163	0.0869646	0.384303
CAALFM_C501020CA	80.8909	1.11949	0.669635	1.67179	0.094565	0.402722
CAALFM_CR03670WA	23.3754	1.02855	0.641872	1.60242	0.109062	0.428846
LIP9	13.5398	1.06816	0.673028	1.5871	0.112491	0.432275
CAALFM_C207840WA	11.4011	1.03292	0.664543	1.55433	0.120106	0.444343
CAALFM_C501160CA	41.3496	1.03574	0.697711	1.48448	0.137681	0.47786
CAALFM_C208150WA	11.0866	1.06125	0.734728	1.44441	0.148624	0.491954
CAALFM_C403500CA	39.7195	1.01422	0.760848	1.33301	0.182529	0.536035
CAALFM_C304310CA	9.31704	1.0227	0.776107	1.31774	0.187592	0.543353
CAALFM_C702520WA	6.54985	1.01401	0.817174	1.24088	0.214651	0.57739
CAALFM_CR08140WA	6.55758	1.19696	0.983256	1.21734	0.223474	0.587172
GAP2	6000.51	1.13481	0.965012	1.17595	0.239615	0.602263
DAG7	7891.83	1.01532	0.875568	1.15961	0.246207	0.607014
CAALFM_C701060WA	2.48733	1.12918	1.02647	1.10006	0.271305	0.632263

## Sheet: downregulated
ROB1	9545.96	-7.45282	0.344578	-21.6288	9.62463e-104	6.02117e-100
SOD5	50558.1	-4.99316	0.483608	-10.3248	5.44282e-25	1.13501e-21
CAALFM_C108350CA	20801.4	-2.82	0.289463	-9.74219	1.9922e-22	3.1158e-19
STF2	31828.6	-2.34239	0.24839	-9.43027	4.09021e-21	5.11767e-18
PGA13	42753.1	-3.82446	0.460398	-8.30686	9.82661e-17	1.02459e-13
CAALFM_C107160CA	4374.77	-3.42164	0.419895	-8.1488	3.67557e-16	3.28491e-13
THI13	1186.55	-3.14082	0.451104	-6.96251	3.34272e-12	2.61401e-09
CAALFM_C111670WA	14905.2	-1.4286	0.206134	-6.9304	4.19642e-12	2.91698e-09
HGT6	66369.4	-1.94743	0.285087	-6.83099	8.43308e-12	5.27573e-09
SOD6	699.868	-2.13412	0.318701	-6.6963	2.13759e-11	1.21571e-08
PRA1	141336	-3.59942	0.559899	-6.4287	1.28698e-10	6.01339e-08
THI4	1069.01	-3.04257	0.473265	-6.42888	1.28547e-10	6.01339e-08
CAALFM_C402330CA	630.006	-1.74519	0.271755	-6.42191	1.34571e-10	6.01339e-08
CAALFM_C114190CA	2067.41	-1.75328	0.2759	-6.35476	2.08752e-10	8.70635e-08
CAALFM_C600660CA	1770.41	-1.37571	0.219357	-6.27158	3.57404e-10	1.39745e-07
UCF1	31523.9	-2.27729	0.364091	-6.25473	3.98193e-10	1.46535e-07
ARF1	3563.76	-1.41737	0.228355	-6.20687	5.40508e-10	1.87856e-07
CAALFM_C106660WA	5751.12	-1.39924	0.227838	-6.14138	8.18053e-10	2.55887e-07
CAALFM_C209980WA	5702.54	-1.80982	0.295596	-6.12261	9.20539e-10	2.74233e-07
TEC1	2702.51	-2.68499	0.443158	-6.05877	1.37167e-09	3.775e-07
CAALFM_CR03000CA	2312.9	-1.38935	0.229383	-6.05688	1.38787e-09	3.775e-07
CAALFM_C105160CA	7935.4	-2.30181	0.390974	-5.88737	3.9238e-09	1.0228e-06
PGA4	19909.4	-1.81195	0.312217	-5.80348	6.49506e-09	1.56281e-06
CAALFM_C101710WA	2417.74	-1.22184	0.210506	-5.80433	6.4625e-09	1.56281e-06
ZRT1	35985.3	-2.99048	0.520641	-5.74385	9.25492e-09	2.06781e-06
IFE2	24534.2	-2.18961	0.383628	-5.70764	1.14555e-08	2.38886e-06
FCY24	775.821	-1.84814	0.327891	-5.63646	1.73581e-08	3.50298e-06
GAL10	5018.21	-1.55209	0.280523	-5.53285	3.15065e-08	6.15952e-06
CAALFM_C703240WA	2578.86	-1.08852	0.19719	-5.52018	3.38647e-08	6.41993e-06
tR(CCG)1	77.8179	-2.59635	0.471677	-5.50451	3.70203e-08	6.57038e-06
CAALFM_CR05030WA	3784.93	-1.21119	0.220184	-5.50079	3.78091e-08	6.57038e-06
MAF1	3999.11	-1.19304	0.21672	-5.50498	3.69212e-08	6.57038e-06
CAALFM_C111320CA	8709.6	-2.78024	0.511425	-5.43625	5.44126e-08	8.95802e-06
MRV8	433.175	-2.46845	0.454029	-5.43678	5.42512e-08	8.95802e-06
CAALFM_C402620CA	13714.8	-2.08145	0.38606	-5.39152	6.9866e-08	1.0927e-05
GLK1	41568.8	-1.6048	0.298353	-5.37886	7.49608e-08	1.11656e-05
WOR4	2025.91	-1.59451	0.296275	-5.38186	7.37186e-08	1.11656e-05
NCE102	17743.1	-1.30865	0.244723	-5.34749	8.91843e-08	1.29753e-05
OSM1	64238.2	-1.58319	0.300761	-5.26395	1.40989e-07	2.00461e-05
CAALFM_C207630CA	5077.85	-2.55421	0.496194	-5.1476	2.63843e-07	3.668e-05
THI6	1192.01	-1.26289	0.247299	-5.10672	3.27806e-07	4.45817e-05
LAP3	28072.3	-1.75126	0.346286	-5.05725	4.25338e-07	5.66152e-05
CAALFM_C109650WA	4553.02	-1.28625	0.256513	-5.01434	5.32158e-07	6.79424e-05
IFG3	1411.54	-1.39115	0.278108	-5.00219	5.66836e-07	7.09225e-05
CAALFM_CR06040WA	9144.64	-1.2236	0.24549	-4.9843	6.21862e-07	7.562e-05
CAALFM_C101490WA	10754.7	-1.06938	0.214639	-4.98223	6.28555e-07	7.562e-05
PFK2	84234.4	-1.36732	0.278239	-4.9142	8.9145e-07	0.000105225
CAALFM_CR09350CA	23.805	-2.60208	0.530178	-4.90794	9.20382e-07	0.000106628
OP4	63.9498	-2.36729	0.487705	-4.85394	1.21031e-06	0.000135209
GLK4	21269.8	-1.40469	0.289248	-4.85636	1.19563e-06	0.000135209
CAALFM_CR07190WA	13397.5	-1.28504	0.268972	-4.77761	1.77389e-06	0.000191336
HMS1	1758.32	-1.06138	0.222681	-4.76639	1.87558e-06	0.000198875
PDX3	9748.22	-1.20738	0.254688	-4.74063	2.13053e-06	0.000218502
RBT5	248244	-2.56649	0.543779	-4.71973	2.36153e-06	0.000234503
CAALFM_C300210CA	612.01	-1.73713	0.37138	-4.67751	2.90383e-06	0.00028385
CAALFM_C202390WA	2936.8	-2.08302	0.447406	-4.65577	3.22774e-06	0.000310658
CAALFM_C600290WA	10707.6	-1.39493	0.300452	-4.64276	3.43779e-06	0.000325861
RGD3	12585	-1.29336	0.280001	-4.61913	3.85356e-06	0.000359551
ADH1	568205	-1.33038	0.288638	-4.60916	4.04294e-06	0.00036656
FBA1	199871	-1.23094	0.269619	-4.56547	4.98367e-06	0.000445398
PGK1	239246	-1.61577	0.3543	-4.56046	5.10407e-06	0.000449733
CAALFM_C208920WA	5863.13	-1.24321	0.273494	-4.54567	5.47596e-06	0.000469282
CAALFM_C200760CA	6882.65	-2.25266	0.500929	-4.49697	6.89301e-06	0.000574969
MMD1	10068.3	-1.26019	0.280944	-4.48556	7.27216e-06	0.000598613
CDR4	36473.8	-2.14479	0.47889	-4.47867	7.51106e-06	0.000610249
XKS1	3169.3	-1.00935	0.226492	-4.45646	8.33223e-06	0.000659828
CIRT4B	2802.93	-1.15519	0.259987	-4.44325	8.86108e-06	0.000692936
DAO2	1881.82	-1.2099	0.273048	-4.43107	9.37661e-06	0.000724198
CAALFM_C205960CA	197.441	-1.17875	0.266309	-4.42624	9.58909e-06	0.000731577
MDH1-1	26242.7	-1.16714	0.263873	-4.42312	9.72853e-06	0.000733274
ADH5	93735.9	-1.81113	0.416149	-4.35212	1.34828e-05	0.000969522
CAALFM_CR07740WA	1454.04	-1.72226	0.396251	-4.34639	1.38398e-05	0.000983887
OYE32	6444.18	-1.63748	0.377938	-4.33267	1.4731e-05	0.00100721
SKN1	3427.76	-1.40314	0.323942	-4.33147	1.4812e-05	0.00100721
CAALFM_C403370CA	616.353	-1.26981	0.293032	-4.33333	1.4687e-05	0.00100721
CAALFM_C200510WA	1218.37	-1.16077	0.268702	-4.31992	1.56085e-05	0.0010388
DOS2	1872.24	-1.10745	0.257107	-4.30734	1.6523e-05	0.00108808
CAALFM_C302920WA	3197.07	-1.0017	0.236419	-4.23696	2.26568e-05	0.00146124
HIS4	10043.5	-1.10515	0.261316	-4.22918	2.34547e-05	0.00149727
BLP1	13046.3	-1.74648	0.424059	-4.11849	3.8136e-05	0.0023163
GIT2	2907.19	-1.0431	0.256444	-4.06756	4.75073e-05	0.00277762
CAALFM_C100270WA	3631.64	-2.11337	0.52115	-4.05521	5.00897e-05	0.00290149
POL93	5573.95	-1.85567	0.457845	-4.05305	5.05546e-05	0.00290155
CAALFM_C502190CA	4022.65	-1.01477	0.250892	-4.04467	5.23978e-05	0.00298001
ECE1	70921.4	-3.86057	0.964264	-4.00364	6.23753e-05	0.00328358
HYR1	2766.5	-3.2219	0.804807	-4.00332	6.24595e-05	0.00328358
CDR11	5975.1	-1.22694	0.306056	-4.00885	6.10143e-05	0.00328358
ETR1	8407.35	-1.19206	0.298448	-3.9942	6.4913e-05	0.00338413
CAALFM_C702370WA	5657.16	-1.33661	0.338115	-3.95312	7.71398e-05	0.00395563
ARA1	2887.27	-1.34002	0.341723	-3.92137	8.80462e-05	0.00437156
CAALFM_CR02470WA	45901.5	-1.03872	0.265034	-3.91919	8.88481e-05	0.00437664
CAALFM_C500100CA	6075.9	-1.61844	0.415486	-3.89531	9.80736e-05	0.00475619
TLO4	3041.24	-1.14728	0.294455	-3.89629	9.76776e-05	0.00475619
XYL2	44374	-1.77353	0.459093	-3.86312	0.000111947	0.00535675
tE(UUC)1	1203.72	-2.33463	0.60555	-3.85539	0.000115546	0.00547619
GOR1	3033.84	-1.27319	0.332464	-3.82957	0.000128367	0.0060188
CAALFM_C701070CA	4876.48	-1.03984	0.271603	-3.82851	0.000128919	0.0060188
ZCF16	428.734	-1.24474	0.327527	-3.80042	0.000144452	0.00659628
CAALFM_C407200CA	3204.46	-1.11736	0.295071	-3.78674	0.000152636	0.00686971
CAALFM_CR09150WA	427.477	-1.04571	0.276577	-3.78091	0.000156256	0.00698243
CAALFM_CR06570CA	1957.66	-1.93799	0.514129	-3.76946	0.000163601	0.00721343
WOR3	2917.31	-2.20328	0.588634	-3.74304	0.000181809	0.00789859
BBC1	7267.27	-1.11848	0.299077	-3.73979	0.000184174	0.00794615
HNT1	3107.97	-1.25471	0.336608	-3.7275	0.00019339	0.00806564
CTM1	7742.64	-1.11405	0.298554	-3.73149	0.000190354	0.00806564
TKL1	39932.2	-1.11316	0.298509	-3.72906	0.000192195	0.00806564
PGA37	213.492	-2.53895	0.682767	-3.71862	0.000200312	0.008299
tL(AAG)1	13.8179	-2.08102	0.562275	-3.70108	0.000214685	0.00877824
NIT2	999.02	-1.32775	0.361523	-3.67266	0.000240039	0.00945869
tL(CAA)6	39.9734	-2.73666	0.745825	-3.6693	0.000243212	0.00950958
CHT3	6565.88	-1.47285	0.403613	-3.64917	0.00026309	0.0100359
ALS1	166797	-1.8327	0.504138	-3.63532	0.000277638	0.0104633
CAALFM_C500390CA	2987.83	-1.35075	0.371464	-3.63629	0.00027659	0.0104633
CAALFM_C402860WA	4948.83	-1.28873	0.355433	-3.6258	0.000288071	0.0107272
HSP104	27112.8	-1.25908	0.347641	-3.62179	0.000292566	0.0108301
CAALFM_C108470WA	1462.53	-1.04639	0.289451	-3.61508	0.000300252	0.0110493
HSP21	16826.3	-2.18966	0.607241	-3.60592	0.000311053	0.0113136
DSL1	361.903	-1.38739	0.386716	-3.58762	0.000333705	0.011998
PST3	20081.8	-1.10674	0.308623	-3.58607	0.000335702	0.0120009
CAALFM_C113100WA	363.944	-2.05161	0.573627	-3.57656	0.000348143	0.012305
ECM4	14506.3	-1.35313	0.378622	-3.57382	0.00035181	0.0123648
EXG2	1256.83	-1.93429	0.544045	-3.55538	0.000377433	0.0130291
CAALFM_C503480CA	7316.65	-1.04891	0.294919	-3.55659	0.000375703	0.0130291
SOD3	1915.34	-2.81998	0.794362	-3.54999	0.000385241	0.0131698
CAALFM_C110580CA	1726.26	-1.09216	0.309122	-3.53311	0.0004107	0.0138136
CAALFM_C208200WA	503.329	-1.15323	0.326607	-3.53094	0.000414086	0.0138531
TES15	364.997	-1.49853	0.426083	-3.517	0.00043646	0.0144172
PRP13	10191.8	-1.01172	0.287737	-3.51615	0.000437861	0.0144172
ENO1	453285	-1.32375	0.376969	-3.51155	0.000445497	0.0145918
PSA2	4996.05	-1.26572	0.360989	-3.50625	0.000454465	0.0147313
CRH11	15404.4	-1.15739	0.330591	-3.50097	0.00046356	0.014801
CAALFM_C700770WA	276.951	-1.05295	0.30059	-3.50294	0.000460148	0.014801
OFR1	7885.96	-1.05315	0.300994	-3.49891	0.000467161	0.0148353
MRV2	1541.25	-2.06267	0.591126	-3.48939	0.000484131	0.0152347
CAALFM_C603370WA	8696.68	-1.17572	0.337392	-3.48472	0.000492659	0.0154104
CAALFM_CR03620CA	10792.8	-1.00594	0.290106	-3.4675	0.000525332	0.0161102
tP(UGG)2	9.95591	-2.78229	0.80572	-3.45317	0.000554046	0.0167695
CAALFM_C306490WA	2150.25	-1.06999	0.311156	-3.43875	0.000584406	0.017493
TEM1	432.969	-1.20425	0.35156	-3.42544	0.000613808	0.0179438
ITS2	460.196	-1.39572	0.409396	-3.40921	0.000651504	0.0186964
PTC8	1672.71	-1.15007	0.337658	-3.40602	0.000659171	0.01883
CAALFM_C502220CA	645.286	-1.065	0.312886	-3.40381	0.000664537	0.018897
MAE1	5579.36	-1.29168	0.381617	-3.38474	0.000712451	0.0197217
FRP1	11763.4	-1.43904	0.426978	-3.37029	0.000750879	0.020628
CAALFM_C108770WA	802.298	-1.41675	0.422644	-3.35212	0.000801967	0.0214406
SLR1	16724.6	-1.1127	0.33176	-3.35393	0.000796738	0.0214406
YKE2	2292.23	-1.65642	0.496551	-3.33586	0.000850368	0.0224468
SLK19	35002.5	-1.12122	0.33632	-3.33379	0.000856698	0.0224836
HWP1	106933	-3.21057	0.973273	-3.29873	0.000971218	0.0250039
CAALFM_C504960WA	1558.62	-1.1246	0.341191	-3.29611	0.000980332	0.0251351
AUT7	4534.2	-1.1742	0.3578	-3.28172	0.00103175	0.0260268
ECM21	3049.12	-1.15332	0.353696	-3.26076	0.00111114	0.0276943
tW(CCA)1	3.28228	-3.28773	1.01313	-3.24511	0.00117406	0.0285794
CAALFM_C301230CA	116.304	-1.54527	0.478383	-3.2302	0.00123706	0.0295301
CAALFM_C603600CA	422.148	-1.04077	0.322411	-3.2281	0.00124616	0.0295301
CAALFM_C111850WA	6346.97	-1.20361	0.37381	-3.21985	0.00128258	0.0301646
CAALFM_C207070WA	1012.4	-1.30528	0.405777	-3.21674	0.00129656	0.0303793
TFB3	276.624	-1.02227	0.318415	-3.21052	0.00132497	0.0308142
CAALFM_C502380WA	15236.4	-1.05681	0.329466	-3.20765	0.00133823	0.0310074
POX18	42.7027	-1.70024	0.532602	-3.19232	0.00141134	0.0322239
ADH2	26367.5	-1.62813	0.511175	-3.18508	0.00144713	0.0328016
CAALFM_CR00090CA	3153.27	-1.2671	0.402598	-3.1473	0.00164783	0.0365562
AOX2	2432.57	-2.38505	0.759822	-3.13895	0.00169552	0.0370881
ASR1	16318.8	-2.08667	0.664648	-3.13951	0.00169233	0.0370881
CAALFM_CR06650CA	142.555	-1.91498	0.610477	-3.13686	0.00170765	0.0371514
CAALFM_C402690WA	5673.34	-1.07679	0.346463	-3.10796	0.00188384	0.0399502
OPT9	3166.37	-1.30892	0.423281	-3.09233	0.00198593	0.0418316
CAALFM_C407170CA	325.046	-1.12346	0.36346	-3.09103	0.00199466	0.0418745
PGA18	3927.38	-1.10389	0.357358	-3.08903	0.00200809	0.0420154
PGA10	6584.87	-1.3343	0.433186	-3.0802	0.00206861	0.0425697
CAALFM_C504980WA	11158.8	-2.10911	0.686055	-3.07426	0.00211025	0.0427154
CAALFM_C402570CA	5081.64	-1.08506	0.353019	-3.07367	0.00211446	0.0427154
AMS1	7422.71	-1.69511	0.552685	-3.06704	0.0021619	0.0433488
RHD3	8111.35	-1.23575	0.402887	-3.06723	0.0021605	0.0433488
CAALFM_C110060CA	194.981	-2.01181	0.665416	-3.02338	0.00249965	0.0481163
ZRT2	36428.3	-1.80106	0.595962	-3.02211	0.0025102	0.0481711
SAP6	1396.23	-1.45529	0.482188	-3.0181	0.00254364	0.0483678
RPR1	546.156	-1.68108	0.558227	-3.01146	0.00259993	0.0488444
	4428.68	-1.25956	0.420612	-2.9946	0.00274806	0.0507134
TPO3	16488.2	-1.53587	0.513528	-2.99081	0.00278236	0.0510556
CAALFM_C307580WA	2771.54	-1.01561	0.340182	-2.9855	0.00283117	0.0513386
TDH3	906732	-1.123	0.377097	-2.97801	0.00290129	0.0521566
tY(GUA)2	8.51102	-2.3146	0.778668	-2.97251	0.00295373	0.0527959
PCK1	52480.7	-1.31802	0.443817	-2.96974	0.00298048	0.0530009
CSH1	50570.4	-1.57126	0.531336	-2.95718	0.00310466	0.054712
PEX11	615.341	-1.5621	0.529693	-2.94906	0.00318741	0.0558555
tW(CCA)2	23.9336	-1.83731	0.624113	-2.94388	0.00324128	0.0560151
TLO34	16992.4	-1.01619	0.347235	-2.92653	0.00342765	0.058749
CAALFM_C601360WA	336.475	-1.76886	0.60592	-2.91929	0.00350828	0.0595572
CRG1	1478.98	-1.09126	0.374039	-2.91751	0.00352837	0.0596581
STB3	2111.75	-1.31474	0.453444	-2.89944	0.00373829	0.061544
BIO2	1345.18	-1.37867	0.475785	-2.89767	0.00375948	0.0615688
CAALFM_C600210WA	2593.63	-1.04525	0.363569	-2.87498	0.00404053	0.0644835
CAALFM_CR08270WA	27.561	-1.31535	0.458063	-2.87155	0.0040846	0.0646919
CAALFM_CR09390CA	10.5664	-2.14986	0.753617	-2.85272	0.00433463	0.0672889
HIS1	1270.04	-1.11864	0.392339	-2.8512	0.00435551	0.0674457
ATX1	3127.26	-1.11086	0.392521	-2.83007	0.00465379	0.070324
SNZ1	8592.63	-1.44323	0.512067	-2.81844	0.0048257	0.0720515
CAALFM_CR06170WA	1009.59	-1.15461	0.41147	-2.80607	0.00501501	0.0743296
PGA7	18750.6	-1.32172	0.476773	-2.77222	0.00556761	0.0786252
PHR1	35638.8	-1.00493	0.363758	-2.76264	0.00573368	0.0797109
CAALFM_C106870CA	686.725	-1.52809	0.558144	-2.73781	0.00618492	0.0837508
tR(UCU)4	949.639	-2.45692	0.898763	-2.73367	0.00626319	0.0844451
CAALFM_C114060WA	16180.1	-1.24586	0.457503	-2.72316	0.00646599	0.0862499
CUP1	89225.6	-1.11098	0.408562	-2.71924	0.00654326	0.0867171
CAALFM_C601380CA	141.164	-1.21933	0.449972	-2.7098	0.00673233	0.0877101
CAALFM_C403950CA	52.5866	-1.51611	0.562178	-2.69685	0.00699994	0.0890073
CSA1	123050	-1.03504	0.384961	-2.6887	0.00717319	0.0902927
CAALFM_C104010CA	3965.46	-1.74945	0.651007	-2.6873	0.00720319	0.090307
CAALFM_CR07170WA	34132.4	-1.11871	0.416801	-2.68404	0.00727383	0.0908285
CAALFM_C602100WA	626.163	-1.66806	0.625414	-2.66713	0.00765024	0.0948363
HSP12	40783.7	-1.43333	0.537452	-2.6669	0.00765542	0.0948363
CAALFM_CR04710WA	408.433	-1.10641	0.415026	-2.66589	0.00767848	0.0949078
CAALFM_C502110WA	40952.8	-1.43137	0.537393	-2.66354	0.00773225	0.0950353
CTN3	343.477	-1.38725	0.522679	-2.65411	0.00795188	0.097543
CAALFM_C502370CA	1082.32	-1.10142	0.415497	-2.65085	0.00802891	0.097912
CAALFM_C112650CA	276.99	-1.38118	0.52261	-2.64285	0.00822114	0.0991575
GST1	30.0987	-1.3824	0.523517	-2.64059	0.00827611	0.0992309
MNN12	2850.07	-1.2978	0.49418	-2.62616	0.00863547	0.101752
ARO8	9629.97	-1.01196	0.385928	-2.62214	0.00873796	0.10256
IRO1	6041.95	-1.08019	0.414598	-2.6054	0.00917684	0.106104
PUT1	713.423	-1.6222	0.626434	-2.58957	0.00960952	0.109703
tL(CAA)1	10.7323	-2.23514	0.869179	-2.57156	0.0101243	0.113673
CAALFM_C405250WA	274.021	-1.62708	0.632846	-2.57105	0.010139	0.113673
CAALFM_C204000CA	56.3352	-1.85103	0.723425	-2.5587	0.0105063	0.116745
CIT1	12033.4	-1.11129	0.437956	-2.53744	0.0111666	0.121071
CCP1	7232.54	-1.19016	0.472674	-2.51792	0.0118049	0.124329
CAALFM_C401860CA	633.275	-1.49626	0.596624	-2.50788	0.0121457	0.126851
HGC1	311.544	-1.8516	0.74265	-2.49324	0.0126584	0.130492
HGT1	36089.7	-1.54887	0.623132	-2.48562	0.0129326	0.1322
OPT1	9625.57	-1.10067	0.443742	-2.48042	0.0131226	0.133404
CAALFM_C504470CA	10443.1	-1.09147	0.445332	-2.45091	0.0142495	0.140607
MOH1	1074.2	-1.06671	0.435661	-2.44848	0.0143461	0.141337
ARG8	538.512	-1.29856	0.536474	-2.42054	0.0154976	0.149158
CAALFM_CR01920WA	238.934	-1.13726	0.476126	-2.38857	0.0169142	0.157229
SAP5	1578.03	-2.15638	0.908365	-2.37391	0.0176009	0.161691
tE(UUC)3	6.07079	-2.26452	0.961318	-2.35564	0.0184909	0.166205
ASR2	11741.4	-1.28789	0.547867	-2.35073	0.0187365	0.167691
CAALFM_C102700CA	1347.18	-1.35741	0.580288	-2.33919	0.0193255	0.169328
DRE2	1235.59	-1.05924	0.454869	-2.32867	0.0198764	0.17271
CAALFM_C602020CA	1613.34	-1.01239	0.435187	-2.32632	0.0200014	0.173018
CAALFM_C208890WA	227.829	-1.66466	0.72008	-2.31178	0.02079	0.177438
CAALFM_C504860CA	185.529	-1.11211	0.482924	-2.30286	0.0212867	0.18049
CAALFM_C304450CA	11.7502	-1.4558	0.640402	-2.27326	0.0230106	0.18757
MAL2	1404.88	-1.28669	0.566077	-2.27299	0.0230265	0.18757
SOU1	2682.02	-1.0829	0.484484	-2.23515	0.0254072	0.200691
CAALFM_C111200WA	54402.9	-1.09019	0.488273	-2.23274	0.0255659	0.201436
CAALFM_C700630CA	2143.93	-2.0706	0.928385	-2.23032	0.0257261	0.201733
CAALFM_C109060CA	236.864	-1.03407	0.463527	-2.23088	0.0256893	0.201733
CAALFM_C405310WA	111.451	-1.07409	0.486234	-2.20899	0.0271751	0.208846
CAALFM_CR06580WA	12.453	-1.50282	0.684171	-2.19655	0.0280525	0.212465
CAALFM_C703820CA	559.851	-1.03045	0.469996	-2.19246	0.028346	0.213397
tL(CAA)5	11.6143	-1.9507	0.911545	-2.13999	0.0323552	0.230278
tC(GCA)2	2.237	-2.17776	1.02782	-2.11882	0.0341058	0.236024
RSR1	4683.52	-1.02344	0.488093	-2.09681	0.0360101	0.245077
CAALFM_C601530CA	9.78019	-1.78272	0.860528	-2.07166	0.0382976	0.252465
CAALFM_C208260WA	168.958	-1.28517	0.622645	-2.06405	0.0390129	0.254491
CAALFM_C700760CA	93.0691	-1.47593	0.719115	-2.05243	0.0401278	0.257137
RIM11	16.9987	-1.59574	0.791047	-2.01725	0.0436693	0.270758
tL(CAA)2	6.29176	-1.86918	0.928388	-2.01336	0.0440767	0.272205
IHD1	14840.9	-1.85099	0.925791	-1.99936	0.0455697	0.277396
LYS5	110.242	-1.21542	0.60991	-1.99279	0.0462848	0.280008
ALS3	143710	-1.55829	0.790676	-1.97083	0.0487434	0.289041
RBT1	3426.36	-1.27549	0.652147	-1.95584	0.0504841	0.294983
CAALFM_C102690CA	2.88044	-1.86207	0.961271	-1.9371	0.0527336	0.302606
SAP4	146.462	-1.10938	0.573056	-1.9359	0.0528797	0.302668
CAALFM_C701390WA	151.968	-1.03094	0.533471	-1.93252	0.0532949	0.303378
CAALFM_CR07680CA	120.16	-1.15239	0.599352	-1.92272	0.0545155	0.305784
CAALFM_CR08880CA	360.702	-1.36639	0.715594	-1.90945	0.0562038	0.312439
PST1	13396	-1.19406	0.62542	-1.90921	0.056235	0.312439
TEN1	29.5445	-1.14208	0.600013	-1.90342	0.0569859	0.314933
CAALFM_C205290CA	706.017	-1.10373	0.587851	-1.87757	0.0604401	0.323733
tK(UUU)2	2.40668	-1.92322	1.03928	-1.85053	0.0642368	0.333222
tE(UUC)2	24.1441	-1.6759	0.907194	-1.84735	0.0646967	0.334775
CAALFM_C302620CA	180.134	-1.02847	0.558404	-1.84181	0.0655037	0.337833
tL(UAA)5	2.74907	-1.9034	1.04412	-1.82297	0.068308	0.343766
CTN1	268.575	-1.30698	0.717197	-1.82234	0.0684031	0.343766
PGA34	58.9013	-1.3521	0.749729	-1.80345	0.071318	0.350759
CAALFM_C111800CA	152.875	-1.01699	0.564916	-1.80024	0.0718224	0.352132
CAALFM_CR06510WA	745.675	-1.38355	0.769435	-1.79814	0.0721545	0.352655
tI(UAU)1	3.51521	-1.76975	0.988817	-1.78977	0.073491	0.356206
CAALFM_C403870CA	37.8228	-1.00449	0.562825	-1.78472	0.0743066	0.357371
CAALFM_C502520WA	201.14	-1.07337	0.60263	-1.78114	0.0748889	0.358557
CAALFM_C503510CA	8424.88	-1.01367	0.571769	-1.77287	0.0762507	0.361048
tS(AGA)2	1.51836	-1.84462	1.04718	-1.76152	0.0781511	0.366215
tP(AGG)1	22.5052	-1.13195	0.669546	-1.69063	0.090908	0.394688
ARG3	298.523	-1.43892	0.852129	-1.68862	0.0912928	0.395257
tE(UUC)5	4.00089	-1.65405	0.993092	-1.66556	0.0958018	0.405567
IMG2	85.9303	-1.06861	0.656244	-1.62837	0.103446	0.419689
CAALFM_C105890WA	15.3323	-1.02376	0.628494	-1.62891	0.103332	0.419689
tN(GUU)3	6.36979	-1.31463	0.811098	-1.6208	0.105061	0.422229
PHO89	69761.8	-1.06561	0.659357	-1.61613	0.106065	0.422909
CAALFM_C110590WA	17.6414	-1.19196	0.745739	-1.59836	0.109964	0.429657
tL(UAA)3	2.82396	-1.66454	1.04359	-1.59501	0.11071	0.429717
CAALFM_C500530WA	7.32271	-1.2582	0.790086	-1.59248	0.111277	0.429986
CAALFM_C209540WA	6.7959	-1.17742	0.748477	-1.57308	0.1157	0.438243
ATO1	1545.88	-1.51094	0.970396	-1.55703	0.119462	0.443011
CAALFM_C204610CA	6.84308	-1.48338	0.951337	-1.55926	0.118934	0.443011
CAALFM_C600730WA	36.041	-1.25302	0.804311	-1.55788	0.119263	0.443011
CAALFM_CR08990CA	12237.4	-1.03711	0.666038	-1.55713	0.11944	0.443011
CAALFM_C105920WA	220.984	-1.01284	0.661284	-1.53162	0.125616	0.454309
tP(UGG)1	5.79798	-1.33604	0.873933	-1.52877	0.126321	0.455222
tD(GUC)5	151.122	-1.4022	0.920064	-1.52403	0.127502	0.45787
CAALFM_C503910CA	13.8496	-1.07139	0.718323	-1.49152	0.135826	0.474442
tL(UAA)2	2.96544	-1.49518	1.02425	-1.45979	0.144348	0.483686
tL(CAA)3	3.41728	-1.40342	1.00295	-1.39929	0.161727	0.509019
CAALFM_CR06200CA	4.53872	-1.2628	0.902518	-1.3992	0.161754	0.509019
tS(AGA)1	6.72549	-1.08304	0.786093	-1.37775	0.168282	0.517841
CAALFM_C107040CA	45.2083	-1.13359	0.846309	-1.33945	0.180423	0.534435
CAALFM_C307840CA	32.0013	-1.1089	0.833061	-1.33111	0.183151	0.536736
CAALFM_C110850WA	1.82756	-1.34618	1.01799	-1.32239	0.186037	0.540721
CAALFM_C504140WA	13.7334	-1.03814	0.784899	-1.32264	0.185954	0.540721
tA(UGC)2	0.962779	-1.27998	0.973868	-1.31433	0.188735	0.545874
CAALFM_CR01250CA	7.88838	-1.17046	0.894775	-1.30811	0.190836	0.547899
tH(GUG)1	4.14464	-1.10799	0.890082	-1.24482	0.213197	0.57589
HGT10	2132.99	-1.04787	0.844191	-1.24128	0.214504	0.57739
CAALFM_C106310WA	1.87183	-1.26226	1.03533	-1.21919	0.222773	0.586442
CAALFM_C402650CA	5.06645	-1.05646	0.870334	-1.21385	0.224803	0.58774
CAALFM_C111180CA	4.03424	-1.22214	1.01421	-1.20501	0.228201	0.591303
CAALFM_C209800CA	3.66604	-1.04608	0.89086	-1.17423	0.240302	0.602816
CAALFM_C604400WA	1.19699	-1.17246	1.04478	-1.12222	0.26177	0.623123
CFL11	120.498	-1.0429	0.947899	-1.10022	0.271235	0.632263
CAALFM_CR02320WA	3.71736	-1.13412	1.0379	-1.09271	0.27452	0.634466
MFALPHA	1.81257	-1.1064	1.02545	-1.07893	0.280618	0.638376
tG(GCC)3	2.74792	-1.06336	0.986777	-1.07761	0.281207	0.638376
tG(GCC)2	1.15542	-1.04553	0.970481	-1.07734	0.28133	0.638376
CAALFM_C107940WA	1.88435	-1.08642	1.03539	-1.04928	0.294048	0.648418
tP(UGG)5	2.05822	-1.01276	1.04562	-0.968577	0.332756	0.678808

## Sheet: common.spider.rpmi
ROB1
PGA13
DAO2
CAALFM_CR07740WA
ECE1
HYR1
WOR3
EXG2
tP(UGG)2
HWP1
SAP6
