# Supplementary material for: The Candida albicans reference strain SC5314 contains a rare, dominant allele of the transcription factor Rob1 that modulates filamentation, biofilm formation, and oral commensalism
Source: mBio. 2023 Sep 22;14(5):e01521-23. doi: 10.1128/mbio.01521-23 (PMC10653842; doi:10.1128/mbio.01521-23)
Supplement: Table S2 — RPMI RNA-seq. [file mbio.01521-23-s0005.xlsx]

## Sheet: Sheet1
	baseMean	log2FoldChange	lfcSE	stat	pvalue	padj
CAALFM_C300590WA	0	NA	NA	NA	NA	NA
CAALFM_C300680CA	0	NA	NA	NA	NA	NA
CAALFM_C301050CA	0	NA	NA	NA	NA	NA
CAALFM_C306390WA	0	NA	NA	NA	NA	NA
CAALFM_C404200CA	0	NA	NA	NA	NA	NA
CAALFM_C601540CA	0	NA	NA	NA	NA	NA
CAALFM_CR03320CA	0	NA	NA	NA	NA	NA
CAALFM_C110170WA	35.3521	3.32524	0.785947	4.23087	2.3279e-05	0.00142793
CAALFM_C113040CA	15.9277	2.5122	0.807383	3.11154	0.00186114	0.0303897
CAALFM_CR00530WA	4.01051	2.46667	0.874895	2.81938	0.0048116	0.0549616
MNN1	2088.08	2.38213	0.534985	4.45271	8.47917e-06	0.000722378
CAALFM_CR06650CA	142.555	2.31791	0.636889	3.63942	0.000273251	0.00861183
CRZ2	5712.86	2.26793	0.635996	3.56596	0.00036253	0.0104169
CAALFM_C601360WA	336.475	2.24271	0.601931	3.72586	0.000194648	0.00667023
CAALFM_C205060CA	791.509	2.22941	0.413115	5.39658	6.79235e-08	1.89383e-05
CAALFM_C405730WA	1398.19	2.13641	0.877297	2.43522	0.0148828	0.111059
CAALFM_C504980WA	11158.8	2.12884	0.684597	3.10963	0.00187321	0.0304782
CAALFM_C200560WA	3.23786	2.06223	0.990879	2.08121	0.0374143	0.198602
CAALFM_C206660WA	294.798	2.02751	0.428326	4.73357	2.20608e-06	0.000255323
CAALFM_C703230CA	72.6764	2.00763	0.474377	4.23214	2.31477e-05	0.00142793
CAALFM_C208580WA	66.2029	2.00013	0.571584	3.49927	0.000466531	0.0123883
CAALFM_C110590WA	17.6414	1.9669	0.81039	2.4271	0.0152202	0.11289
FMP45	1990.2	1.96123	0.663724	2.95489	0.00312786	0.0428341
CAALFM_C111800CA	152.875	1.90794	0.571952	3.33584	0.000850433	0.0184984
CAALFM_C700770WA	276.951	1.8998	0.380609	4.99147	5.99221e-07	9.93412e-05
MDM34	2326.3	1.88976	0.462053	4.08993	4.31504e-05	0.00226853
TEA1	824.13	1.87882	0.298845	6.28693	3.23811e-10	2.48282e-07
CAALFM_C208340CA	138.208	1.86419	0.446602	4.17416	2.99086e-05	0.00173075
CAALFM_CR07840CA	485.321	1.8186	0.452862	4.0158	5.92452e-05	0.00281713
ALS4	376084	1.77673	0.570457	3.11458	0.00184207	0.0302119
CAALFM_CR04820WA	1686.61	1.76459	0.536629	3.2883	0.00100795	0.0202898
CAALFM_C701700WA	1479.06	1.7332	0.268439	6.4566	1.07081e-10	9.38335e-08
CAALFM_C701360CA	48.2304	1.72836	0.585265	2.95313	0.00314571	0.0428341
CAALFM_C208260WA	168.958	1.72711	0.637182	2.71054	0.0067174	0.0672091
CAALFM_CR04850CA	48.448	1.72492	0.576739	2.99082	0.00278231	0.0395979
RGS2	433.958	1.71867	0.455273	3.77503	0.000159987	0.00577272
CAALFM_C105160CA	7935.4	1.70391	0.387411	4.3982	1.09152e-05	0.00088097
CAALFM_C106430CA	8.35288	1.70073	0.736786	2.30831	0.0209818	0.138838
CFL4	69.6851	1.69842	0.567205	2.99437	0.00275015	0.0395979
CAALFM_C112720CA	33.7505	1.67482	0.769294	2.17709	0.0294735	0.170076
CAALFM_C105150CA	9.0996	1.66484	0.818145	2.0349	0.0418611	0.210645
CAALFM_C504860CA	185.529	1.66198	0.497984	3.33742	0.000845591	0.0184984
CAALFM_C206400CA	19.2992	1.64973	0.916901	1.79925	0.0719796	0.285949
CAALFM_C206620WA	245.869	1.64961	0.580002	2.84415	0.00445296	0.0525855
CAALFM_C405890WA	50.7679	1.63242	0.588384	2.77441	0.00553011	0.0598144
CAALFM_CR08880CA	360.702	1.62405	0.718052	2.26174	0.0237133	0.149956
HSP21	16826.3	1.62257	0.607094	2.67267	0.00752491	0.072337
CAALFM_C406620CA	258.22	1.6184	0.492296	3.28746	0.00101095	0.0202898
HSP78	7154.32	1.6165	0.308966	5.23196	1.67718e-07	3.81031e-05
TRX2	309.066	1.616	0.379556	4.25761	2.06622e-05	0.00137631
ALS2	257227	1.61483	0.465978	3.46546	0.000529326	0.0132526
CAALFM_C601380CA	141.164	1.61228	0.450719	3.57713	0.000347392	0.0101472
HGT19	11150.8	1.59882	0.558162	2.86444	0.00417748	0.0508426
CAALFM_C502980CA	100.691	1.57543	0.594433	2.65031	0.0080419	0.0754267
GPR1	3858.67	1.57361	0.326887	4.81392	1.47996e-06	0.000203044
ECM21	3049.12	1.55785	0.352991	4.4133	1.01807e-05	0.000847439
ASR1	16318.8	1.55478	0.664221	2.34077	0.0192443	0.131893
RHD1	2428.57	1.5536	0.780402	1.99077	0.0465062	0.224179
CAALFM_C500810CA	8.44441	1.55008	0.66574	2.32835	0.0198936	0.134539
ARG83	256.579	1.54394	0.316709	4.87494	1.0884e-06	0.000162836
CAALFM_C703760WA	75.2833	1.52322	0.438768	3.47159	0.000517389	0.0131643
CAALFM_C703560WA	5359.7	1.52069	0.54571	2.78663	0.00532598	0.0584428
CAALFM_C205400WA	97.3048	1.51931	0.361138	4.207	2.5878e-05	0.00155623
CAALFM_C111910WA	63.6734	1.51801	0.492996	3.07915	0.00207593	0.0327347
AOX2	2432.57	1.5139	0.758271	1.99651	0.0458784	0.222465
MRV2	1541.25	1.50545	0.573881	2.62328	0.00870872	0.0798379
ECM22	2948.21	1.49807	0.328637	4.55844	5.15343e-06	0.000509857
CAALFM_C203110WA	136.826	1.49801	0.566437	2.64463	0.00817812	0.0759343
CAALFM_C204740CA	108.531	1.49626	0.534817	2.79771	0.00514664	0.0572949
CAALFM_C501260WA	46.0648	1.49298	0.580175	2.57332	0.0100727	0.0859329
SFT1	146.416	1.48201	0.574596	2.57923	0.0099021	0.0848317
CAALFM_C100820WA	70.3279	1.46825	0.555331	2.64392	0.00819526	0.0759343
CAALFM_C112480WA	117.453	1.46816	0.525891	2.79176	0.00524222	0.0580317
PCL5	2365.41	1.46765	0.431684	3.39982	0.000674303	0.0159698
CAALFM_CR06920WA	49.7951	1.45087	0.572455	2.53447	0.0112616	0.0919709
RME1	1525.11	1.44715	0.913982	1.58335	0.113342	0.361352
CAALFM_C304100WA	70.523	1.43698	0.58944	2.43788	0.0147736	0.110609
LYS5	110.242	1.42537	0.619627	2.30037	0.0214275	0.141178
CAALFM_C112570CA	1839.99	1.41816	0.356501	3.97799	6.9499e-05	0.00311173
HSP30	341.766	1.4041	0.884077	1.58821	0.112238	0.359754
CAALFM_C405400CA	1619.2	1.40239	0.411307	3.40958	0.000650627	0.015529
CAALFM_C701690WA	105.296	1.39921	0.347711	4.02405	5.72054e-05	0.00276297
CAALFM_CR06200CA	4.53872	1.39383	1.01083	1.3789	0.167927	0.444419
CAALFM_C204000CA	56.3352	1.39133	0.699966	1.98772	0.0468429	0.225184
HSP31	74.9793	1.39104	0.474198	2.93346	0.00335202	0.044243
CAALFM_CR07540CA	6.09894	1.38899	0.850648	1.63287	0.102497	0.342624
MOH1	1074.2	1.38684	0.431315	3.21537	0.00130278	0.0238545
CAALFM_C206750CA	160.064	1.38141	0.331697	4.16468	3.11792e-05	0.00177086
CAALFM_C112660WA	185.262	1.38024	0.529369	2.60733	0.00912526	0.0823683
CAALFM_CR06960WA	192.532	1.37153	0.50344	2.72431	0.00644351	0.0660945
CAALFM_C111410CA	190.917	1.36838	0.68021	2.01171	0.0442508	0.21767
CAALFM_C500620WA	50.8868	1.36533	0.611437	2.23299	0.0255496	0.157035
CAALFM_C204730WA	373.795	1.36413	0.532164	2.56335	0.0103666	0.0870294
UGA3	3443.32	1.3638	0.405347	3.36453	0.000766733	0.017419
CAALFM_C112090CA	11.7516	1.36168	0.792887	1.71737	0.085912	0.309082
CAALFM_C404110WA	197.55	1.35914	0.453729	2.99549	0.00274005	0.039547
ARC18	171.207	1.35427	0.580324	2.33365	0.0196142	0.133238
CAALFM_C604180WA	943.949	1.34851	0.381968	3.53042	0.000414896	0.0116149
CAALFM_C208170WA	53.5771	1.34737	0.588234	2.29054	0.0219903	0.143194
CAALFM_C601530CA	9.78019	1.34437	0.888075	1.5138	0.130077	0.389407
IPL1	354.119	1.33847	0.254039	5.26874	1.37362e-07	3.37907e-05
CAALFM_C208690CA	145.976	1.33779	0.540102	2.47692	0.013252	0.102501
CAALFM_C305540CA	152.55	1.33612	0.528453	2.52837	0.0114594	0.0927334
CAALFM_C503910CA	13.8496	1.32361	0.854581	1.54884	0.12142	0.375455
CAALFM_CR07140CA	566.633	1.31965	0.543586	2.42767	0.0151961	0.112849
CAALFM_C108890CA	73.4687	1.31903	0.579202	2.27731	0.0227675	0.146112
CAALFM_C305360CA	2014.8	1.3129	0.304094	4.31742	1.5786e-05	0.00115276
CAALFM_C306950WA	336.63	1.31257	0.39227	3.34609	0.000819593	0.0182152
CAALFM_C502360CA	65.1083	1.30863	0.515347	2.53931	0.0111072	0.0912065
CAALFM_CR04750WA	331.615	1.30783	0.541897	2.41344	0.0158028	0.11595
CAALFM_C106390WA	505.405	1.30726	0.509645	2.56503	0.0103166	0.0869262
CAALFM_C208840WA	282.974	1.30716	0.485577	2.69198	0.00710295	0.0696138
CDR4	36473.8	1.30499	0.478265	2.72859	0.00636052	0.0654675
PGA15	13.6552	1.30144	0.621958	2.09249	0.0363948	0.194871
CAALFM_C110570CA	61.5205	1.30111	0.525544	2.47574	0.013296	0.102589
CAALFM_C210060CA	117.625	1.29768	0.454484	2.85529	0.00429979	0.0516982
SPO11	85.6894	1.29353	0.670658	1.92875	0.0537614	0.244457
LYS144	441.804	1.28991	0.295177	4.36996	1.24267e-05	0.00098994
CAALFM_C110110WA	333.352	1.27535	0.318131	4.00887	6.10088e-05	0.00287868
CAALFM_CR03250CA	3185.39	1.27515	0.310742	4.10357	4.06815e-05	0.00217277
CAALFM_C601450CA	736.042	1.27363	0.410471	3.10285	0.00191669	0.0309394
CAALFM_C406370CA	958.018	1.2721	0.36208	3.51332	0.000442551	0.01196
IFE1	250.836	1.26907	0.518403	2.44803	0.0143638	0.108901
CAALFM_C601520WA	81.4771	1.2689	0.450447	2.81697	0.00484785	0.055068
RIM11	16.9987	1.26777	0.767462	1.65189	0.098556	0.337214
CAALFM_C209240CA	70.1802	1.26075	0.595981	2.11543	0.0343935	0.18803
CAALFM_C702220CA	998.622	1.2549	0.401186	3.12799	0.00176007	0.0293378
CAALFM_C109070WA	700.086	1.24875	0.33252	3.75543	0.000173045	0.00606549
MET18	306.003	1.2486	0.357132	3.49619	0.000471945	0.0124781
SAP9	38393.5	1.24787	0.406184	3.07219	0.00212494	0.0331412
CAALFM_C111020WA	241.807	1.24059	0.874917	1.41796	0.156204	0.427556
CAALFM_C603810WA	619.893	1.23962	0.259585	4.7754	1.79351e-06	0.000217913
CAALFM_C502990WA	132.668	1.23938	0.397913	3.1147	0.0018413	0.0302119
CAALFM_C401300WA	5623.73	1.23844	0.288503	4.29263	1.76567e-05	0.00124128
tS(UGA)1	3.1047	1.23801	1.03383	1.19749	0.231114	NA
ASR2	11741.4	1.23779	0.547748	2.25978	0.0238352	0.15004
CAALFM_C112280CA	543.044	1.23751	0.591368	2.09263	0.0363826	0.194871
CAALFM_C204750WA	615.228	1.23594	0.222817	5.5469	2.90785e-08	9.38775e-06
WAR1	1467.1	1.22347	0.203601	6.00917	1.86475e-09	8.79873e-07
CAALFM_C107660WA	202.218	1.22229	0.497549	2.45663	0.0140248	0.107
CAALFM_C701070CA	4876.48	1.21824	0.26918	4.52573	6.01872e-06	0.000559376
CAALFM_C106830WA	6.41421	1.21436	1.02263	1.18748	0.235038	0.530974
CAALFM_C406470WA	4586.28	1.21322	0.298996	4.05763	4.95727e-05	0.0024733
CAALFM_C106000WA	17.5822	1.21067	0.625761	1.93472	0.0530247	0.242555
BET4	104.983	1.20961	0.521829	2.31801	0.0204485	0.137384
YWP1	83529.4	1.20335	0.880323	1.36694	0.171644	0.450045
CAALFM_C206600WA	2332.79	1.2032	0.418339	2.87615	0.00402558	0.0495841
CAALFM_C112640WA	93.446	1.20261	0.635752	1.89163	0.0585401	0.255443
SEN15	98.5545	1.20237	0.557659	2.1561	0.0310758	0.175177
CAALFM_C402330CA	630.006	1.19843	0.247851	4.83529	1.32954e-06	0.00018966
CAALFM_CR03730CA	1627.15	1.19669	0.250256	4.78187	1.73676e-06	0.000217913
BMT4	3690.08	1.19549	0.621621	1.92318	0.0544575	0.246399
TEF4	10.8773	1.19435	0.746292	1.60038	0.109513	0.354488
CAALFM_C703310WA	780.874	1.19375	0.523877	2.27869	0.0226857	0.146017
CAALFM_CR09510CA	834.53	1.19256	0.259737	4.5914	4.40278e-06	0.000473801
CAALFM_CR06630WA	168.325	1.19142	0.580615	2.052	0.0401694	0.206684
CAALFM_C703780CA	122.793	1.18651	0.390823	3.03593	0.00239795	0.0357015
CDR11	5975.1	1.18475	0.305953	3.87234	0.000107795	0.00429146
CAALFM_C106970CA	4081.06	1.18268	0.278405	4.24808	2.15614e-05	0.00137631
CAALFM_C302420CA	138.423	1.18149	0.428944	2.75443	0.00587952	0.0625628
CAALFM_C112830CA	748.198	1.17765	0.233666	5.03991	4.65763e-07	7.93608e-05
ADH4	8.40802	1.17335	0.706873	1.65991	0.0969319	0.335067
CAALFM_CR06190CA	36.4046	1.16546	0.765363	1.52276	0.127819	0.384901
CAALFM_C604200CA	1026.33	1.16307	0.570778	2.0377	0.0415803	0.20965
INN1	1882.8	1.16105	0.228144	5.08911	3.59749e-07	6.30486e-05
HAP42	1687.28	1.15784	0.327111	3.5396	0.000400735	0.0113277
PTP2	1323.27	1.15783	0.330495	3.50332	0.000459494	0.012308
CAALFM_C504010CA	27.1853	1.15682	0.54448	2.12463	0.0336175	0.185785
CAALFM_C112650CA	276.99	1.15617	0.521864	2.21547	0.0267279	0.161367
PEX11	615.341	1.15377	0.532611	2.16626	0.0302914	0.172683
CAALFM_C208200WA	503.329	1.15361	0.34061	3.38688	0.000706913	0.0163015
PMC1	9378.69	1.15345	0.346346	3.33035	0.000867373	0.0186683
TEP1	53.913	1.14928	0.482112	2.38386	0.0171323	0.122482
CAALFM_C405220CA	323.936	1.14917	0.397017	2.89451	0.00379746	0.0484275
CAALFM_CR09500CA	382.021	1.14644	0.351317	3.26327	0.00110136	0.0214469
CAALFM_C501150CA	14.678	1.14459	0.830756	1.37777	0.168273	0.4451
CAALFM_C206790WA	118.458	1.13957	0.580878	1.9618	0.0497856	0.233782
THI4	1069.01	1.13722	0.48654	2.33736	0.0194203	0.132655
MED22	58.7758	1.13579	0.621976	1.8261	0.0678354	0.276282
CAALFM_C208530CA	130.936	1.13508	0.49732	2.28239	0.0224662	0.145106
PSF1	351.148	1.1344	0.491036	2.31021	0.0208764	0.138589
VPS24	1875.98	1.13219	0.335713	3.3725	0.000744893	0.0169858
CAALFM_C403160CA	317.327	1.13001	0.320294	3.52804	0.000418654	0.01162
CAALFM_C113270WA	679.623	1.1196	0.401428	2.78905	0.00528623	0.0581106
CAALFM_CR07500WA	193.42	1.11571	0.497157	2.24417	0.0248212	0.153481
CAALFM_C402670WA	259.67	1.11442	0.320116	3.48131	0.000498972	0.0129446
CAALFM_C500850CA	52.4043	1.1111	0.579018	1.91893	0.0549927	0.247125
CAALFM_CR01070WA	88.2086	1.10946	0.540305	2.05339	0.0400352	0.206673
HGT4	1230.29	1.10903	0.469421	2.36254	0.0181502	0.127676
CAALFM_C302140CA	988.781	1.10857	0.403132	2.7499	0.00596135	0.0630464
SNU114	730.359	1.10662	0.307854	3.59461	0.000324872	0.00972082
MED11	162.407	1.1046	0.501176	2.20402	0.0275229	0.162977
CAALFM_C405820WA	858.492	1.10159	0.60076	1.83367	0.0667034	0.272772
CAALFM_C201320WA	499.63	1.10134	0.493376	2.23224	0.0255988	0.157066
CAALFM_CR09490WA	407.526	1.09705	0.287222	3.81951	0.000133719	0.00509461
GAL102	272.691	1.09553	0.548484	1.99738	0.0457839	0.222465
CAALFM_C110580CA	1726.26	1.09216	0.309451	3.52935	0.000416576	0.0116149
ARC35	392.967	1.09159	0.531673	2.05312	0.0400611	0.206673
CAALFM_CR04860CA	181.615	1.09047	0.317372	3.43593	0.000590528	0.014261
CAALFM_C305850WA	332.937	1.08627	0.328095	3.31085	0.000930142	0.0194071
CAALFM_C107980CA	1166.18	1.08538	0.574715	1.88855	0.0589521	0.256365
CAALFM_C201760CA	145.374	1.08324	0.311315	3.47955	0.000502253	0.0129446
CAALFM_C504030WA	1202.55	1.08261	0.668523	1.61941	0.105359	0.346321
SPC19	113.966	1.08254	0.368751	2.93569	0.00332807	0.0441667
CAALFM_C110190WA	1310.13	1.08222	0.200936	5.38591	7.20804e-08	1.92235e-05
CAALFM_C703280CA	974.625	1.08145	0.477773	2.26353	0.0236032	0.149723
DSE1	730.434	1.08061	0.315352	3.42667	0.000611036	0.0146967
CAALFM_CR06140WA	8829.73	1.07956	0.587187	1.83853	0.0659846	0.271462
ACB1	6921.68	1.07316	0.466643	2.29974	0.021463	0.14126
CAALFM_C405160CA	492.139	1.07158	0.351673	3.0471	0.00231063	0.0349099
CAALFM_C201910WA	138.982	1.06885	0.38301	2.79066	0.00526013	0.0580317
CAALFM_C503740WA	419.842	1.06742	0.431323	2.47475	0.0133329	0.102744
CAALFM_C112540WA	252.362	1.06671	0.521473	2.04558	0.0407981	0.208026
CAALFM_C106120CA	46.2673	1.06301	0.554356	1.91756	0.0551671	0.247485
RDN25	178419	1.06201	0.488832	2.17254	0.0298146	0.171078
CAALFM_C602400WA	15.8944	1.06153	0.828775	1.28085	0.200248	0.485886
CAALFM_C305430WA	454.132	1.05827	0.175725	6.02233	1.71927e-09	8.79873e-07
CAALFM_CR03670WA	23.3754	1.05561	0.762025	1.38527	0.165971	0.441423
CAALFM_C602940CA	2662.11	1.05506	0.593207	1.77857	0.0753105	0.293038
YAK1	2036.67	1.05415	0.258763	4.07381	4.62505e-05	0.00238404
CAALFM_C112750CA	476.922	1.05213	0.442114	2.37976	0.0173239	0.123564
RPP1	716.824	1.05179	0.487074	2.1594	0.0308188	0.174716
PGA50	2.73735	1.0493	0.974452	1.07681	0.281565	NA
FUR4	306.278	1.04818	0.453137	2.31317	0.0207134	0.138549
CAALFM_C403870CA	37.8228	1.04662	0.542966	1.9276	0.0539044	0.244621
CAALFM_CR02700WA	243.629	1.04529	0.50581	2.06656	0.0387757	0.203465
CAALFM_C206710WA	385.397	1.0436	0.43188	2.41641	0.0156746	0.115147
CAALFM_C209980WA	5702.54	1.04046	0.284206	3.66092	0.000251314	0.00811349
CAALFM_C302790WA	903.653	1.03998	0.502015	2.07162	0.0383011	0.202011
ITS1	226.533	1.0384	0.470444	2.20728	0.0272943	0.162705
CAALFM_CR10380CA	6.41145	1.03814	0.896444	1.15807	0.246837	0.543494
HSM3	851.935	1.03722	0.42875	2.41916	0.0155564	0.114553
ISA2	637.091	1.03686	0.377297	2.74812	0.00599373	0.0630627
RBE1	4052.79	1.03674	0.803582	1.29015	0.196999	0.481447
PPR1	242.612	1.0366	0.391693	2.64646	0.00813403	0.0759343
CAALFM_C102470WA	110.823	1.03557	0.408663	2.53405	0.0112752	0.0919709
CAALFM_C108960WA	135.653	1.03504	0.614422	1.68458	0.0920691	0.32364
CAALFM_C112910WA	1138.91	1.03459	0.903797	1.14471	0.252329	0.550618
CAALFM_C400940WA	208.597	1.03207	0.358165	2.88155	0.00395726	0.0492265
CAALFM_C401310WA	95.5867	1.03078	0.436704	2.36035	0.0182576	0.128086
COX17	195.405	1.03073	0.568748	1.81227	0.0699443	0.281169
CAALFM_C112630CA	456.94	1.02981	0.369019	2.79067	0.00525991	0.0580317
CAALFM_C401130CA	427.61	1.0291	0.245305	4.19518	2.72652e-05	0.00160877
SOD4	8211.67	1.02797	0.586284	1.75337	0.0795388	0.299648
RVS162	286.169	1.02528	0.380973	2.69122	0.00711907	0.0696138
CAALFM_C503150WA	3609.69	1.02354	0.316675	3.23215	0.00122862	0.0231176
PXA1	1193.75	1.02027	0.4452	2.29172	0.0219218	0.143012
ZCF29	5364.36	1.01815	0.176591	5.76561	8.13607e-09	3.30293e-06
CAALFM_C103990WA	1578.35	1.01555	0.387613	2.62001	0.00879261	0.0801395
CAALFM_C107960WA	590.014	1.01237	0.535054	1.8921	0.0584783	0.255443
CAALFM_CR04410WA	130.105	1.01205	0.53724	1.88379	0.0595934	0.257608
CAALFM_C405440CA	2511.72	1.01056	0.192851	5.24012	1.60471e-07	3.78588e-05
CAALFM_C302660WA	36.5059	1.00951	0.612431	1.64836	0.0992779	0.337431
CAALFM_C501730WA	97.0303	1.00894	0.435545	2.3165	0.0205311	0.137637
CAALFM_C109060CA	236.864	1.0077	0.445137	2.26381	0.023586	0.149723
CAALFM_C113380WA	199.858	1.0077	0.521834	1.93108	0.0534734	0.24376
CAALFM_CR02510WA	6302.25	1.00649	0.34017	2.9588	0.0030884	0.0427105
CAALFM_C302060WA	332.125	1.00561	0.628803	1.59925	0.109765	0.354929
CAALFM_C105550CA	2.49948	1.00241	1.03629	0.967304	0.333392	NA
CAALFM_C111200WA	54402.9	1.00204	0.48824	2.05234	0.0401362	0.206684
SEC5	489.474	0.998884	0.313657	3.18463	0.00144937	0.0253289
PRE1	5642.59	0.995952	0.216554	4.5991	4.24326e-06	0.000464788
CAALFM_C305330CA	57.8203	0.99377	0.497212	1.99868	0.0456425	0.222465
MSS11	1679.65	0.991624	0.211355	4.69174	2.7089e-06	0.000307711
CAALFM_C301440CA	67.8525	0.988668	0.560879	1.76271	0.0779491	0.296793
CAALFM_C208830WA	6024.91	0.988033	0.334485	2.95389	0.00313796	0.0428341
CAALFM_C104110WA	589.045	0.986175	0.365333	2.69938	0.00694678	0.0687592
CAALFM_C301220WA	431.317	0.984926	0.411103	2.39581	0.0165835	0.119957
TOA2	491.45	0.982429	0.315764	3.11127	0.00186282	0.0303897
SDS24	16737.4	0.98238	0.413052	2.37835	0.0173905	0.123895
CAALFM_C302750WA	202.731	0.978956	0.552739	1.7711	0.0765442	0.294516
SWE1	4016.25	0.977876	0.30092	3.24962	0.00115558	0.0222904
CAALFM_C603330CA	391.226	0.975548	0.345337	2.82492	0.00472931	0.0544269
CAALFM_CR01560WA	193.083	0.97527	0.320553	3.04246	0.00234654	0.0351065
ABP2	161.94	0.973707	0.330086	2.94986	0.0031792	0.0429873
CAALFM_C109110WA	210.781	0.973612	0.404931	2.40439	0.0161994	0.117873
CAALFM_C109780CA	2441.09	0.973349	0.243262	4.00124	6.30122e-05	0.00292816
CAALFM_C201240CA	619.285	0.97316	0.354001	2.74903	0.00597719	0.0630627
CAALFM_C209880CA	5571.16	0.972656	0.654177	1.48684	0.137057	0.399577
MIF2	1793.16	0.97013	0.195725	4.9566	7.17374e-07	0.000115799
CAALFM_C405310WA	111.451	0.969915	0.508137	1.90877	0.0562922	0.249672
CAS1	743.527	0.968349	0.212816	4.55017	5.36015e-06	0.000521891
CAALFM_C703820CA	559.851	0.966818	0.468332	2.06439	0.0389812	0.204196
CAALFM_C111850WA	6346.97	0.963824	0.372253	2.58916	0.00962101	0.0837096
CAALFM_C307070CA	2455.38	0.963266	0.464241	2.07492	0.0379935	0.200734
CAALFM_C603370WA	8696.68	0.959544	0.335987	2.85589	0.0042916	0.0516982
CAALFM_C306550CA	444.985	0.95821	0.263995	3.62965	0.000283804	0.00879219
CAALFM_C206650CA	584.844	0.958107	0.244786	3.91406	9.07561e-05	0.00383929
GAL7	2096.66	0.957472	0.443356	2.1596	0.0308038	0.174716
DAL4	312.142	0.957108	0.46073	2.07737	0.037767	0.199882
CAALFM_C702560WA	495.189	0.956938	0.274056	3.49175	0.000479859	0.0126328
CAALFM_CR00600CA	546.088	0.956583	0.299	3.19927	0.00137776	0.024639
CAALFM_C105830WA	7.64154	0.955486	0.968868	0.986188	0.324041	0.618825
CAALFM_C111320CA	8709.6	0.953773	0.511096	1.86613	0.0620227	0.263093
CAALFM_C601620WA	1518.72	0.952645	0.19917	4.78307	1.72635e-06	0.000217913
CAALFM_C301110CA	62.8491	0.950517	0.445945	2.13146	0.0330509	0.182973
CAALFM_C602950CA	59.7692	0.949983	0.498664	1.90506	0.0567725	0.25099
RIB4	4845.05	0.948801	0.297869	3.18529	0.00144607	0.0253289
AQY1	12513.7	0.947458	0.715203	1.32474	0.185258	0.469129
MNN22	5580.51	0.946718	0.801722	1.18086	0.23766	0.534386
CAALFM_C401670CA	562.533	0.940827	0.272676	3.45035	0.000559857	0.0137367
CAALFM_C306540CA	89.9223	0.939829	0.575912	1.6319	0.102701	0.342624
CAALFM_C204370WA	658.308	0.937426	0.477484	1.96326	0.0496156	0.233608
CAALFM_C403960WA	660.012	0.937088	0.828518	1.13104	0.258038	0.557325
CAALFM_C202140CA	1.33257	0.936461	1.04549	0.895718	0.370404	NA
DBF2	494.691	0.930583	0.328763	2.83055	0.00464676	0.0540245
tR(ACG)1	2.10188	0.930083	1.03612	0.897661	0.369366	NA
VPS22	132.785	0.928011	0.477334	1.94415	0.051877	0.238899
CAALFM_C602250WA	88.8822	0.924706	0.507273	1.82289	0.0683194	0.277387
CAALFM_C201730WA	275.942	0.923547	0.468144	1.97278	0.0485204	0.229294
CAALFM_C700840CA	423.942	0.923247	0.326984	2.82352	0.00474993	0.0544679
RMP1	175.866	0.922828	0.444593	2.07567	0.0379244	0.200542
CAALFM_C406410WA	312.143	0.922023	0.332008	2.77711	0.0054845	0.0597547
CAALFM_C301120WA	310.829	0.921428	0.294771	3.12592	0.00177253	0.0294653
CAALFM_C301150CA	1886	0.920002	0.484148	1.90025	0.0574004	0.252191
CAALFM_C109700WA	7.1153	0.919629	0.914328	1.0058	0.314513	0.608972
CAALFM_C106620CA	13.9237	0.91905	0.840998	1.09281	0.274478	0.572864
CAALFM_C306680CA	489.731	0.918131	0.278157	3.30077	0.000964199	0.019847
CAALFM_CR01090WA	1296.91	0.917766	0.220304	4.16592	3.10105e-05	0.00177086
KTR4	686.499	0.917624	0.29838	3.07536	0.00210251	0.0329841
CAALFM_C700850WA	878.978	0.91696	0.30659	2.99083	0.0027822	0.0395979
SST2	549.129	0.916259	0.336491	2.72298	0.00646962	0.0661411
HAL9	2758.22	0.91615	0.191807	4.77641	1.78448e-06	0.000217913
CAALFM_C402720CA	3242.21	0.91429	0.214359	4.26523	1.99694e-05	0.00134755
FRE9	1713.78	0.91128	0.432498	2.10701	0.0351163	0.190791
VMA5	668.759	0.911142	0.422575	2.15617	0.0310706	0.175177
CAALFM_C604190CA	189.053	0.909438	0.246195	3.69398	0.000220771	0.00735982
CAALFM_CR10180WA	130.434	0.908109	0.425372	2.13486	0.0327727	0.181926
CAALFM_C205390CA	44.4471	0.904445	0.408482	2.21416	0.0268179	0.161592
RXT3	1581.1	0.904226	0.408696	2.21246	0.0269346	0.161669
CAALFM_C306600CA	328.949	0.904185	0.265635	3.40386	0.000664412	0.0157965
SGA1	584.589	0.904042	0.47755	1.89308	0.058347	0.255279
CAALFM_C502640WA	703.135	0.902187	0.28246	3.19404	0.00140297	0.0250169
PEX4	521.512	0.901616	0.449935	2.00388	0.0450826	0.2207
CAALFM_C401430CA	1139.95	0.901042	0.370651	2.43097	0.0150584	0.111962
CAALFM_C210800WA	57.6656	0.900275	0.67817	1.32751	0.184341	0.468607
CAALFM_CR01530CA	6.42827	0.899003	0.868181	1.0355	0.300435	0.595242
CAALFM_C404180CA	330.898	0.898649	0.330641	2.7179	0.00656975	0.0664058
RGA2	5886.96	0.897739	0.222494	4.03489	5.46273e-05	0.00270229
CAALFM_C602390WA	11.2602	0.897151	0.848724	1.05706	0.290485	0.586129
CAALFM_C402460WA	165.577	0.895139	0.594339	1.50611	0.132039	0.392407
GYP7	3689.61	0.89352	0.238207	3.75103	0.000176113	0.00613793
CAALFM_C303620CA	1.33122	0.893397	1.03962	0.859348	0.390148	NA
CAALFM_C102330CA	3322.29	0.892224	0.611308	1.45953	0.144419	0.409933
CAALFM_C406460CA	277.608	0.89202	0.324554	2.74845	0.0059878	0.0630627
CAALFM_CR03260WA	1303.3	0.891685	0.229907	3.87845	0.000105122	0.00427034
CAALFM_CR05580CA	4.62362	0.890726	1.009	0.882784	0.377353	0.664948
CAALFM_C101720CA	389.353	0.889506	0.537233	1.65572	0.0977794	0.336452
CAALFM_C205380WA	1114.92	0.889479	0.147862	6.01558	1.7924e-09	8.79873e-07
TCO89	2327.76	0.888909	0.256432	3.46646	0.000527368	0.0132526
PEX17	596.9	0.88707	0.341267	2.59934	0.00934032	0.083034
TEN1	29.5445	0.886864	0.605845	1.46385	0.143236	0.408275
tN(GUU)3	6.36979	0.885442	1.01084	0.875943	0.381061	0.667192
CAALFM_C106030CA	102.834	0.884417	0.487615	1.81376	0.0697147	0.280868
CAALFM_C604150WA	1.67882	0.883938	1.04659	0.844587	0.398341	NA
CAALFM_C602680WA	202.723	0.883309	0.362026	2.43991	0.0146911	0.110609
CAALFM_C307930CA	6.58814	0.881339	0.950183	0.927546	0.353643	0.644076
ZCF5	757.71	0.88104	0.475971	1.85104	0.0641641	0.268291
CAALFM_C106350WA	687.93	0.880872	0.460317	1.91362	0.0556686	0.247949
CAALFM_CR02800CA	373.588	0.879644	0.343411	2.56149	0.0104225	0.0873382
CAALFM_C114350WA	2958.99	0.878051	0.310451	2.82831	0.00467942	0.0541577
CUP9	15094.6	0.877703	0.291704	3.00888	0.00262214	0.0382048
CAALFM_C206530WA	301.435	0.877651	0.500224	1.75452	0.079342	0.299648
CAALFM_C201960CA	21.7511	0.876885	0.67279	1.30336	0.192453	0.476973
PEX12	417.978	0.875587	0.317036	2.76179	0.00574855	0.0614314
CAALFM_C114250CA	3132.85	0.875451	0.238252	3.67448	0.000238336	0.00781935
RRD1	755.139	0.874999	0.258032	3.39105	0.00069625	0.0162388
CAALFM_C501990WA	2.52884	0.874782	1.04463	0.837407	0.402364	NA
CAALFM_C208700CA	1823.16	0.873962	0.260216	3.3586	0.000783374	0.0175373
CAALFM_C307030CA	612.38	0.873902	0.225962	3.86747	0.000109969	0.00432402
CAALFM_C403850WA	1271.46	0.873707	0.19069	4.58183	4.60935e-06	0.000479216
ERG20	774.189	0.873425	0.45921	1.90202	0.0571691	0.251741
CAALFM_CR10430CA	376.402	0.873309	0.321529	2.71611	0.00660537	0.0665309
CAALFM_C101140CA	7393.61	0.869725	0.304254	2.85855	0.00425581	0.0515912
CAALFM_C102440CA	428.699	0.868053	0.309242	2.80703	0.00500003	0.0559675
CAALFM_C401120CA	491.686	0.867476	0.191002	4.54171	5.57986e-06	0.000526567
AXL1	221.405	0.866919	0.337055	2.57204	0.0101102	0.0861058
MTW1	167.129	0.864339	0.405035	2.13398	0.0328441	0.182036
CAALFM_C200750WA	150.979	0.861901	0.320163	2.69207	0.00710105	0.0696138
CAALFM_C402740WA	4236.83	0.86044	0.442409	1.9449	0.0517874	0.238666
CAALFM_C701390WA	151.968	0.860071	0.549335	1.56566	0.117429	0.369768
CAALFM_C208540CA	313.542	0.858715	0.523331	1.64086	0.100825	0.338727
CAALFM_C405040WA	45.2841	0.858702	0.654696	1.3116	0.189654	0.473874
CRM1	2243.92	0.858601	0.188301	4.55972	5.12219e-06	0.000509857
CAALFM_C702170CA	1463.22	0.858523	0.244424	3.51244	0.000444021	0.01196
SCW11	6438.49	0.85833	0.386598	2.22021	0.0264044	0.159728
CAALFM_C700200WA	1362.29	0.858324	0.261185	3.28627	0.00101524	0.0202898
IMG2	85.9303	0.858309	0.673685	1.27405	0.202645	0.488399
ZCF2	3434.66	0.858127	0.258666	3.3175	0.000908256	0.0191657
CAALFM_C701430CA	647.192	0.857169	0.466957	1.83565	0.0664095	0.272297
CAALFM_C303380WA	308.39	0.853303	0.373883	2.28227	0.0224732	0.145106
CAALFM_C304230WA	1033.82	0.851935	0.309458	2.75299	0.00590542	0.0625628
CAALFM_C201230WA	187.145	0.851013	0.503576	1.68994	0.0910396	0.320708
ARC19	264.309	0.850743	0.395772	2.14958	0.0315885	0.177349
CAALFM_C203580WA	8.45728	0.848983	0.841964	1.00834	0.313293	0.60853
CAALFM_C401720CA	9857.17	0.848543	0.264814	3.2043	0.00135391	0.0245706
DSL1	361.903	0.847113	0.357868	2.36711	0.0179277	0.126255
CAALFM_C702370WA	5657.16	0.846239	0.33769	2.50597	0.0122118	0.0966541
NBP2	717.67	0.846065	0.236846	3.57222	0.000353968	0.0102902
CAK1	301.744	0.844892	0.484954	1.74221	0.0814717	0.302328
CAALFM_C103140WA	573.839	0.844881	0.215512	3.92034	8.84238e-05	0.00376661
CAALFM_CR04830CA	345.989	0.84488	0.218082	3.87414	0.000107002	0.00429146
SMC2	538.934	0.842721	0.363462	2.3186	0.020417	0.137322
CAALFM_C205530CA	3441.87	0.840495	0.223479	3.76095	0.000169267	0.00596715
CAALFM_CR09040WA	266.272	0.83947	0.372983	2.25069	0.024405	0.152134
CAALFM_C102290CA	320.087	0.839104	0.37688	2.22645	0.0259841	0.158279
CAALFM_C210000CA	19.877	0.838087	0.693416	1.20863	0.226803	0.521248
CAALFM_C110360CA	2451.07	0.837014	0.408077	2.05112	0.0402556	0.206758
NRG1	20486.7	0.836726	0.514047	1.62772	0.103584	0.343447
CAALFM_C504870WA	1683.18	0.833456	0.360589	2.31138	0.0208121	0.138549
CAALFM_C503440WA	975.124	0.832275	0.513449	1.62095	0.105028	0.345995
ATO5	69.7937	0.832223	0.59893	1.38952	0.164676	0.439639
CAALFM_C701400CA	581.914	0.832032	0.228752	3.63727	0.000275547	0.00861183
NRG2	2.83838	0.831828	1.0456	0.795553	0.426292	NA
CAALFM_C106220CA	4.62204	0.830035	0.912526	0.909601	0.363033	0.653801
CAALFM_C206850WA	512.561	0.829311	0.551183	1.5046	0.132426	0.392798
CAALFM_C401590CA	56.3806	0.828674	0.643175	1.28841	0.197603	0.48233
CAALFM_C306970WA	367.001	0.82736	0.35068	2.3593	0.0183094	0.128086
CAALFM_C104800CA	21.3606	0.823734	0.555049	1.48407	0.137789	0.400868
CAALFM_C403460CA	156.866	0.823045	0.382405	2.15228	0.0313751	0.176402
CAALFM_CR06450WA	423.076	0.822826	0.332895	2.47173	0.0134461	0.103356
CAALFM_C701370WA	201.873	0.822243	0.397195	2.07013	0.0384404	0.202476
FGR42	13.2118	0.821675	0.779629	1.05393	0.291915	0.588032
CAALFM_CR04710WA	408.433	0.821446	0.434272	1.89155	0.0585511	0.255443
CAALFM_C111300CA	1446.59	0.821373	0.191697	4.28474	1.82957e-05	0.00126096
CAALFM_C103270WA	3239.58	0.821201	0.328537	2.49957	0.0124343	0.0980364
CAALFM_C205810WA	2206.21	0.820571	0.335284	2.44739	0.0143894	0.108901
TRX1	4569.29	0.81885	0.261741	3.12847	0.00175717	0.0293378
CAALFM_CR09700WA	341.186	0.818731	0.479436	1.7077	0.0876929	0.313101
VPS28	795.277	0.818262	0.205085	3.98988	6.61079e-05	0.00300375
OPT8	2989.69	0.816916	0.426287	1.91635	0.0553204	0.247509
tD(GUC)2	2.19406	0.814986	0.964731	0.844781	0.398233	NA
CAALFM_C203550CA	2569	0.81459	0.189368	4.30162	1.69551e-05	0.00120933
CHS7	1200.78	0.814182	0.326807	2.49133	0.0127267	0.0997009
CAALFM_C503940CA	265.483	0.811962	0.531359	1.52809	0.126491	0.383301
CAALFM_C209030WA	1059.06	0.811083	0.255757	3.1713	0.00151758	0.0261834
CAALFM_CR06870CA	12.802	0.810309	0.602364	1.34521	0.178556	0.461412
CAALFM_C210140WA	164.277	0.81012	0.352015	2.30138	0.0213704	0.140953
CGR1	333.771	0.809062	0.46352	1.74547	0.0809028	0.301463
CAALFM_C113880CA	6330.3	0.807379	0.29437	2.74274	0.00609287	0.0636689
CAALFM_C112110CA	101.437	0.807218	0.613295	1.3162	0.188107	0.471922
MUC1	7190.31	0.806992	0.351398	2.29652	0.0216463	0.141555
CAALFM_C110330CA	258.871	0.805944	0.322988	2.49528	0.0125859	0.0989767
CAALFM_C110320WA	306.848	0.804767	0.488281	1.64817	0.0993187	0.337431
CAALFM_CR08990CA	12237.4	0.804302	0.665842	1.20795	0.227067	0.521304
CAALFM_C402650CA	5.06645	0.801893	1.02366	0.783359	0.433416	0.705379
CAALFM_CR06520CA	160.483	0.800547	0.399287	2.00494	0.0449692	0.220496
GYP8	579.77	0.800106	0.246042	3.25191	0.00114633	0.0221818
CAALFM_C203890WA	159.526	0.799986	0.386827	2.06807	0.0386333	0.203065
RPM2	1771.22	0.79941	0.22709	3.52024	0.000431152	0.0118066
MEA1	186.701	0.798336	0.415368	1.922	0.0546063	0.246399
JEN2	409.331	0.79813	0.706213	1.13015	0.258411	0.55774
CAALFM_CR01080WA	665.668	0.796898	0.358586	2.22233	0.0262609	0.159036
CAALFM_C101220CA	1515.55	0.796756	0.390803	2.03876	0.0414736	0.209382
CAALFM_CR06620WA	1083.94	0.796378	0.261539	3.04497	0.00232705	0.0349856
TPO2	111.083	0.79632	0.399077	1.9954	0.0459989	0.22258
SAM37	350.035	0.794445	0.30774	2.58155	0.00983588	0.0846189
MED21	322.808	0.793884	0.269885	2.94157	0.00326555	0.0436402
CAALFM_C701830WA	172.738	0.793155	0.315686	2.51248	0.0119885	0.0953887
CAALFM_C111960CA	306.116	0.791526	0.342517	2.31091	0.0208379	0.138549
CAALFM_C503460CA	318.014	0.791262	0.246679	3.20766	0.00133818	0.0243573
tS(GCU)1	16.8715	0.786536	0.74122	1.06114	0.288628	0.586032
YAF9	653.995	0.786262	0.203001	3.87319	0.000107422	0.00429146
CEF1	3273.9	0.784149	0.271077	2.89272	0.00381926	0.0486045
CAALFM_C106640CA	523.489	0.783244	0.420407	1.86306	0.0624536	0.264018
ATG15	5867.06	0.782617	0.275201	2.8438	0.00445785	0.0525855
PIR32	17.4466	0.780842	0.540178	1.44553	0.14831	0.415829
HOL4	7426.54	0.779749	0.452651	1.72263	0.0849556	0.307082
YAE1	433.233	0.779311	0.173483	4.49215	7.05065e-06	0.000628269
CAALFM_C114560CA	214.592	0.778167	0.314094	2.4775	0.0132307	0.102501
ECM25	245.367	0.777321	0.263533	2.94962	0.00318165	0.0429873
CAALFM_CR06560CA	2252.06	0.77602	0.254326	3.05128	0.00227866	0.0345118
RBR2	287.566	0.775848	0.340276	2.28005	0.0226046	0.145648
CAALFM_C501490CA	1018.68	0.774974	0.284102	2.7278	0.00637589	0.0655104
RIM101	25471.1	0.774858	0.306292	2.5298	0.0114127	0.0927222
SNQ2	3299.43	0.774847	0.243382	3.18366	0.00145425	0.0253419
CAALFM_CR00310CA	1948.79	0.772629	0.437663	1.76535	0.0775046	0.295839
CAALFM_C600220CA	1.46322	0.772596	1.01544	0.760845	0.446749	NA
CAALFM_C102300WA	133.347	0.77224	0.374345	2.06291	0.0391215	0.204714
WOR4	2025.91	0.771058	0.293972	2.62289	0.00871863	0.0798379
CAALFM_C208910CA	1406.82	0.770442	0.324735	2.37252	0.017667	0.125038
CAALFM_C200890WA	47.2702	0.770166	0.500025	1.54025	0.123498	0.378202
AAP1	1060.94	0.769415	0.672996	1.14327	0.252927	0.550963
CAALFM_C301070CA	181.704	0.767838	0.52746	1.45573	0.145468	0.411767
RCN1	466.705	0.767269	0.321413	2.38718	0.0169783	0.121807
URK1	1377.91	0.766557	0.250597	3.05892	0.00222134	0.0340643
ENG1	5850.68	0.766262	0.377676	2.02889	0.0424699	0.212142
HGT12	999.375	0.765907	0.941538	0.813464	0.415952	0.69184
CAALFM_C405870CA	246.225	0.765617	0.462435	1.65562	0.0977983	0.336452
CAALFM_C208620WA	1172.82	0.764203	0.367329	2.08043	0.037486	0.198737
CAALFM_C302530WA	210.772	0.761425	0.412335	1.84662	0.0648027	0.268944
CAALFM_C306880WA	95.9997	0.761002	0.626041	1.21558	0.224146	0.517791
CAALFM_C102800WA	99.0206	0.760851	0.485179	1.56819	0.116838	0.369044
RPL35	7768.47	0.760836	0.651059	1.16861	0.24256	0.539407
CAALFM_C703730CA	1241.16	0.760543	0.284613	2.6722	0.00753559	0.072337
CAALFM_C209160WA	555.156	0.760526	0.493918	1.53978	0.123614	0.378367
CAALFM_C210020CA	31.6687	0.760404	0.486613	1.56264	0.118136	0.37046
CAALFM_C301060WA	33.0929	0.759736	0.692005	1.09788	0.272258	0.570283
CAALFM_C305060WA	418.98	0.75905	0.269285	2.81876	0.00482094	0.0549658
CAALFM_C307130WA	1126.37	0.758135	0.461613	1.64236	0.100515	0.338212
AKR1	3952.24	0.757525	0.18639	4.0642	4.81976e-05	0.00244334
ARG81	900.94	0.757284	0.250112	3.02778	0.00246359	0.0364136
CAALFM_C302770CA	798.105	0.756634	0.203806	3.71251	0.000205213	0.00691634
CAALFM_C112710CA	1227.52	0.755757	0.223596	3.38	0.000724846	0.0165903
CAALFM_C306290WA	2235.24	0.75486	0.265315	2.84515	0.00443904	0.0525855
CAALFM_C504990WA	799.444	0.754837	0.421282	1.79176	0.0731708	0.288451
CAALFM_C104460CA	550.348	0.753404	0.398218	1.89194	0.0584989	0.255443
CAALFM_C207770CA	19.5983	0.753393	0.770959	0.977215	0.328463	0.621909
CAALFM_C203690CA	654.329	0.751625	0.524987	1.4317	0.152229	0.421465
SHA3	25509.1	0.751493	0.450872	1.66675	0.0955633	0.331178
tS(UGA)2	1.34896	0.751364	1.04852	0.716593	0.473625	NA
RGT1	875.019	0.751285	0.401559	1.87092	0.0613564	0.261907
CAALFM_CR06930WA	406.353	0.749	0.234682	3.19155	0.00141513	0.0251035
ATG1	3119.97	0.748792	0.277867	2.69478	0.0070435	0.069573
RPN4	17351.8	0.747777	0.392869	1.90338	0.0569916	0.251501
IPK1	426.848	0.747443	0.381492	1.95927	0.0500817	0.233969
PRP39	156.587	0.745473	0.535263	1.39272	0.163704	0.438164
CAALFM_C601330CA	90.6038	0.745257	0.404854	1.84081	0.0656499	0.270719
ZCF13	1651.12	0.744226	0.365994	2.03343	0.0420087	0.210888
CAR2	16371.3	0.743104	0.504811	1.47204	0.141009	0.405128
CAALFM_C401780CA	856.699	0.73873	0.462975	1.59561	0.110575	0.356608
MED3	750.624	0.737952	0.243969	3.02478	0.0024881	0.0366875
AHA1	1476.73	0.737481	0.262517	2.80927	0.00496541	0.0558524
CAALFM_CR09460CA	3160.36	0.737183	0.383584	1.92183	0.0546274	0.246399
TFB3	276.624	0.737135	0.326111	2.26038	0.0237978	0.150026
ERG9	492.416	0.735162	0.51746	1.42071	0.1554	0.427053
DIP5	16492.2	0.734954	0.498781	1.4735	0.140616	0.404568
CRZ1	2546.73	0.734767	0.303258	2.42291	0.0153966	0.113923
CAALFM_C206760CA	257.796	0.733641	0.381746	1.9218	0.0546303	0.246399
CAALFM_C104160CA	88.8584	0.73307	0.355404	2.06264	0.0391473	0.204714
CAALFM_C407200CA	3204.46	0.73178	0.29155	2.50997	0.0120742	0.0956891
CTA26	3835.09	0.731266	0.390603	1.87215	0.061186	0.261362
RTG1	2281.65	0.730242	0.2841	2.57037	0.0101591	0.0861058
MNL1	4680.91	0.729406	0.247402	2.94826	0.00319565	0.0430815
TUS1	5091.31	0.729219	0.268957	2.71128	0.00670235	0.0671768
ZCF8	468.365	0.72855	0.31529	2.31073	0.0208478	0.138549
CAALFM_C112690CA	170.196	0.728041	0.476371	1.52831	0.126437	0.383301
MRV8	433.175	0.727619	0.395135	1.84145	0.0655563	0.270607
CAALFM_C404160WA	1707.33	0.723779	0.370331	1.95441	0.0506528	0.234848
CAALFM_C402690WA	5673.34	0.721432	0.344871	2.09189	0.0364486	0.194922
GDH2	24869.7	0.720987	0.316186	2.28026	0.0225923	0.145648
HHT1	6092.61	0.720563	0.183009	3.93731	8.23992e-05	0.00355941
CAALFM_C402570CA	5081.64	0.718684	0.351252	2.04606	0.0407504	0.207956
CSI2	880.558	0.718196	0.568415	1.26351	0.206407	0.492933
CAALFM_C400860CA	3282.6	0.717419	0.377103	1.90245	0.0571125	0.251741
CAALFM_C105690CA	48.2903	0.71506	0.370064	1.93226	0.0533272	0.243555
CAALFM_C603820CA	817.018	0.713229	0.250625	2.8458	0.00443	0.0525855
CAALFM_C106090CA	1490.79	0.712789	0.172927	4.12191	3.75752e-05	0.0020397
CAALFM_C301230CA	116.304	0.712457	0.498051	1.43049	0.152577	0.421643
CHS2	2292.62	0.712157	0.263563	2.70204	0.00689151	0.0684021
CAALFM_C112670CA	400.137	0.711046	0.271191	2.62194	0.00874313	0.079926
LYP1	227.322	0.711005	0.291656	2.43782	0.014776	0.110609
ARD	54109.2	0.710405	0.358587	1.98112	0.0475776	0.228001
SBA1	2785.69	0.709803	0.261314	2.71628	0.00660191	0.0665309
CAALFM_C200740CA	3936.31	0.708813	0.236312	2.99948	0.00270438	0.0392557
GIT4	24.164	0.708629	0.625473	1.13295	0.257235	0.556376
CAALFM_CR04880WA	722.719	0.708194	0.347885	2.03571	0.0417792	0.210405
FGR50	1165.53	0.708167	0.532754	1.32926	0.183763	0.46772
RPN6	1263.74	0.70816	0.245657	2.88271	0.00394268	0.0492265
CAALFM_C103910CA	656.291	0.708057	0.231128	3.06348	0.00218781	0.0338037
CAALFM_CR05770WA	763.141	0.707471	0.281008	2.51762	0.011815	0.0948598
CAALFM_C503560WA	837.517	0.707418	0.208379	3.39487	0.000686619	0.0161369
CAALFM_C701180WA	490.18	0.706878	0.229117	3.08522	0.002034	0.0324067
CAALFM_C202190CA	238.234	0.705831	0.333878	2.11404	0.0345119	0.188174
CAALFM_C200220CA	3666.24	0.704903	0.258342	2.72857	0.00636104	0.0654675
NUP84	1175.12	0.70358	0.260122	2.70481	0.00683431	0.0679443
CAALFM_CR00420WA	348.682	0.70169	0.328832	2.13389	0.0328519	0.182036
CAALFM_C604340WA	388.593	0.700624	0.37575	1.8646	0.0622374	0.263286
RAD9	611.671	0.700357	0.190966	3.66744	0.000244992	0.00795123
CAALFM_CR02600WA	23.5446	0.700264	0.620524	1.1285	0.259107	0.55826
BRO1	1007.11	0.700002	0.233398	2.99918	0.00270707	0.0392557
CAALFM_C203880CA	568.168	0.699821	0.482312	1.45097	0.146788	0.413545
CAALFM_C406730CA	3613	0.697999	0.233668	2.98714	0.00281596	0.0398918
CAALFM_C700920CA	211.991	0.697931	0.464797	1.50158	0.133205	0.393583
CAALFM_C403300CA	140.012	0.697649	0.535946	1.30172	0.193014	0.477972
CAALFM_C208030WA	27.4573	0.697449	0.571874	1.21959	0.222622	0.515582
CAALFM_C306820CA	3356.18	0.696857	0.235848	2.95469	0.00312985	0.0428341
CAALFM_C209540WA	6.7959	0.696105	0.801827	0.868149	0.385313	0.670918
CAALFM_C700350CA	18320.3	0.694999	0.285572	2.43371	0.014945	0.111365
NUP	266.069	0.693786	0.517981	1.3394	0.180439	0.463346
CAALFM_C602180WA	1066.36	0.693375	0.25486	2.72061	0.00651614	0.0664058
CAALFM_C702550CA	1264.18	0.693071	0.257687	2.68958	0.00715416	0.0697565
CAALFM_C100860WA	333.429	0.692928	0.412252	1.68084	0.0927947	0.325073
LAP4	1445.15	0.69168	0.214382	3.22639	0.00125363	0.0235161
CAALFM_C206030WA	568.815	0.691174	0.486946	1.4194	0.155781	0.427214
RBT7	238.242	0.69101	0.623606	1.10809	0.267824	0.565655
CAALFM_C505360CA	3267.64	0.690038	0.250628	2.75324	0.00590093	0.0625628
KOG1	3435.43	0.6878	0.193312	3.55798	0.000373721	0.0106623
CAALFM_C110910CA	1103.71	0.687289	0.24469	2.80881	0.00497243	0.0558524
YCF1	3225.01	0.68653	0.204327	3.35996	0.000779551	0.0175373
CAALFM_C407210WA	1155.78	0.685333	0.291919	2.34768	0.0188906	0.130313
FOX2	4358.99	0.684866	0.533345	1.2841	0.199108	0.484848
SSY1	1624.42	0.684365	0.189774	3.60622	0.000310693	0.0094346
CWH8	1150.01	0.684045	0.385172	1.77594	0.0757421	0.293495
EMP70	1762.91	0.682524	0.246136	2.77296	0.00555489	0.0598144
ZCF1	4983.19	0.681215	0.338232	2.01405	0.0440046	0.216881
CAALFM_C602370CA	549.834	0.680775	0.455255	1.49537	0.134817	0.39549
ATX1	3127.26	0.679612	0.393328	1.72785	0.084015	0.305212
CAALFM_C104090CA	519.947	0.679452	0.278424	2.44035	0.014673	0.110609
CAALFM_CR06780WA	1731.95	0.679048	0.217726	3.11882	0.00181575	0.030021
CAALFM_C100370WA	142.8	0.678672	0.568304	1.19421	0.232398	0.528801
CAALFM_C104350CA	665.446	0.676688	0.207239	3.26526	0.00109362	0.0214322
CAALFM_C501710CA	444.212	0.675727	0.359133	1.88155	0.0598972	0.258193
CAALFM_C504960WA	1558.62	0.675694	0.340545	1.98416	0.0472384	0.226729
ARA1	2887.27	0.67466	0.340676	1.98036	0.0476633	0.228142
CAALFM_CR07470WA	611.354	0.673692	0.272636	2.47103	0.0134724	0.103429
DUG3	1476.73	0.673034	0.233628	2.88079	0.00396676	0.0492265
SSY5	2862.21	0.672432	0.219416	3.06464	0.00217935	0.0337579
CAALFM_CR05460WA	1338.5	0.672405	0.208799	3.22035	0.00128034	0.0236392
CAALFM_C404140WA	309.11	0.671882	0.398329	1.68675	0.0916508	0.322539
CAALFM_C307760CA	580.832	0.671881	0.372481	1.8038	0.0712631	0.284403
CAALFM_C503080CA	731.719	0.671288	0.235146	2.85477	0.00430678	0.0516982
ITS2	460.196	0.671109	0.417375	1.60793	0.107851	0.352078
CAALFM_C200760CA	6882.65	0.670959	0.499595	1.34301	0.17927	0.462229
GAL1	4428.68	0.670166	0.41837	1.60185	0.109189	0.354332
CAALFM_C700790WA	729.03	0.668246	0.318296	2.09945	0.0357774	0.193185
CAALFM_C101710WA	2417.74	0.668244	0.207254	3.22427	0.00126293	0.0235558
CAALFM_CR10190CA	166.835	0.667612	0.326709	2.04344	0.0410084	0.208084
SAC7	5323.67	0.666006	0.318029	2.09417	0.0362451	0.194853
COX7	1185.89	0.665224	0.585213	1.13672	0.255655	0.554575
CAALFM_C113390WA	284.966	0.665211	0.325563	2.04326	0.0410264	0.208084
CAALFM_C107220WA	9333.26	0.66494	0.380377	1.74811	0.0804449	0.301258
CAALFM_C206770WA	203.628	0.663648	0.452248	1.46744	0.142256	0.406616
MCU1	249.782	0.662743	0.335942	1.97279	0.0485192	0.229294
CAALFM_C209280CA	763.178	0.662171	0.481713	1.37462	0.16925	0.446338
CAALFM_C702630WA	577.628	0.66168	0.25488	2.59604	0.00943045	0.083232
CAALFM_C602620CA	29.7822	0.661635	0.59884	1.10486	0.26922	0.566322
BRE1	6717.37	0.661085	0.177621	3.72189	0.000197735	0.00673837
TFG1	6785.89	0.660695	0.243795	2.71004	0.00672748	0.0672091
CAALFM_CR09140CA	5791.72	0.6601	0.460144	1.43455	0.151415	0.419708
CAALFM_C307050WA	551.291	0.658291	0.399618	1.6473	0.0994962	0.337431
CAALFM_C205290CA	706.017	0.658288	0.587446	1.12059	0.262461	0.560869
CAALFM_C203930CA	751.779	0.657391	0.229421	2.86544	0.00416435	0.0508426
SAP99	312.493	0.655203	0.280571	2.33525	0.0195304	0.133088
CAALFM_C208950WA	1157.54	0.65435	0.350234	1.86832	0.0617176	0.262535
CAALFM_C303210WA	2945.14	0.652273	0.458848	1.42155	0.155158	0.426598
CAALFM_C302360CA	149.75	0.650874	0.483817	1.34529	0.178532	0.461412
CAALFM_C204850CA	5685.7	0.650756	0.30353	2.14396	0.0320362	0.178646
GSG1	295.524	0.650718	0.299459	2.17298	0.0297816	0.171049
CAALFM_CR06220CA	11.1971	0.650566	0.886259	0.734059	0.462913	0.722926
CAALFM_C300210CA	612.01	0.650052	0.374215	1.73711	0.0823684	0.303624
CAALFM_C602150CA	263.988	0.649085	0.341008	1.90343	0.0569844	0.251501
RPB4	930.403	0.649003	0.45612	1.42288	0.154772	0.425726
CAALFM_C112840WA	218.273	0.648918	0.661287	0.981295	0.326447	0.620628
CAALFM_C101890CA	4280.42	0.648872	0.176591	3.67443	0.000238379	0.00781935
CAALFM_CR09830WA	4617.21	0.646546	0.34204	1.89026	0.058723	0.255647
MED5	354.618	0.646475	0.297064	2.17622	0.029539	0.170134
CAALFM_C300830CA	2146.15	0.646471	0.260493	2.48172	0.013075	0.10165
CAALFM_CR07170WA	34132.4	0.645918	0.418844	1.54215	0.123038	0.377709
CAALFM_C107990CA	2464.32	0.645199	0.549918	1.17326	0.24069	0.536756
CAALFM_C112580WA	1479.65	0.644801	0.268357	2.40277	0.0162714	0.118257
CAALFM_C201930CA	554.672	0.644758	0.388482	1.65969	0.0969773	0.335067
REP1	645.994	0.64456	0.353445	1.82365	0.0682048	0.277249
TPK1	3232.39	0.644298	0.295322	2.18168	0.0291332	0.169433
HSP12	40783.7	0.644229	0.537411	1.19876	0.230619	0.526468
ASG1	1338.01	0.6425	0.389597	1.64914	0.0991193	0.337431
CAALFM_C502110WA	40952.8	0.642215	0.537352	1.19515	0.232029	0.528801
CAALFM_CR06320CA	813.276	0.641984	0.197711	3.24708	0.00116596	0.0223667
CAALFM_C403340CA	31.4714	0.641927	0.630184	1.01864	0.308376	0.602984
CAALFM_C305300CA	443.915	0.638868	0.24358	2.62282	0.00872047	0.0798379
IML2	6586.17	0.638011	0.233744	2.72954	0.00634236	0.0654675
HAT2	3077.38	0.637347	0.311958	2.04306	0.0410469	0.208084
HSP104	27112.8	0.637192	0.347308	1.83466	0.0665562	0.272534
CAALFM_C603540WA	1444.24	0.636699	0.388036	1.64082	0.100834	0.338727
CAALFM_C107940WA	1.88435	0.636609	1.04801	0.607446	0.543555	NA
TIM9	1617.68	0.63658	0.440033	1.44666	0.147991	0.415459
CAALFM_C206510WA	988.026	0.636368	0.281478	2.26081	0.023771	0.150012
DAL9	684.248	0.636073	0.403974	1.57454	0.115363	0.365514
CAALFM_C205770WA	1731.31	0.63562	0.17664	3.59839	0.000320194	0.00962779
CAALFM_C207710WA	1.30954	0.631392	1.04786	0.602552	0.546807	NA
CAALFM_C503950WA	826.588	0.631211	0.371821	1.69762	0.0895796	0.31723
FMA1	2721.7	0.631165	0.609474	1.03559	0.300393	0.595242
PHB1	5894.48	0.630767	0.276988	2.27724	0.022772	0.146112
CAALFM_C200490WA	2420.43	0.630527	0.148415	4.2484	2.153e-05	0.00137631
MNN11	165.475	0.629803	0.358744	1.75558	0.0791605	0.299648
CAALFM_C601560WA	404.664	0.629158	0.30136	2.08773	0.0368222	0.196406
CAALFM_C107560WA	495.944	0.628387	0.250062	2.51293	0.0119735	0.0953887
PCD1	809.865	0.628053	0.178128	3.52585	0.00042213	0.0116637
SPR28	204.633	0.627838	0.444674	1.41191	0.157978	0.430706
CAALFM_C702660CA	90.5621	0.627451	0.459061	1.36682	0.171683	0.450045
SAL6	4389.4	0.62729	0.194605	3.2234	0.00126681	0.0235558
CIRT4B	2802.93	0.62725	0.242242	2.58935	0.00961577	0.0837096
CAALFM_CR09940WA	45.753	0.626917	0.622367	1.00731	0.313786	0.608568
CAALFM_C203500WA	3889.15	0.624389	0.305891	2.04121	0.04123	0.20884
VPS51	626.76	0.62366	0.187187	3.33175	0.000863026	0.0186401
SUI1	4701.22	0.623619	0.378315	1.64841	0.0992682	0.337431
CAALFM_C500760WA	1333.69	0.6235	0.216511	2.87976	0.00397975	0.0492265
CAALFM_C400290CA	98.3584	0.622907	0.399418	1.55954	0.118869	0.370689
HSP70	34236.4	0.62198	0.414872	1.49921	0.133819	0.394378
RIC1	216.014	0.621645	0.421213	1.47584	0.139986	0.403891
CAALFM_CR09590WA	514.177	0.620801	0.488657	1.27042	0.203934	0.489219
AAT1	2617.16	0.619596	0.401341	1.54381	0.122633	0.377565
CAALFM_CR09100CA	1706.42	0.618995	0.420714	1.4713	0.141211	0.405311
CAALFM_CR08420WA	2788.63	0.618136	0.319519	1.93458	0.0530413	0.242555
CAALFM_C210090CA	940.555	0.618079	0.451395	1.36926	0.170917	0.449354
CAALFM_C104720WA	202.2	0.617022	0.573773	1.07538	0.282206	0.579916
CSC25	5041.32	0.616933	0.224064	2.75338	0.00589825	0.0625628
CAALFM_C403710CA	414.021	0.616178	0.402088	1.53245	0.125413	0.381588
PEX8	300.023	0.615845	0.333002	1.84937	0.0644041	0.268353
CAALFM_CR01410CA	2480.18	0.614202	0.404861	1.51707	0.12925	0.387876
CAALFM_C107950CA	1222.9	0.613721	0.52862	1.16099	0.245647	0.5426
CAALFM_CR06010WA	1071.39	0.612994	0.260373	2.35429	0.0185579	0.128916
CAALFM_CR09070CA	996.13	0.612462	0.546951	1.11977	0.26281	0.560869
KNS1	487.902	0.612287	0.38771	1.57924	0.114282	0.363214
GOR1	3033.84	0.611047	0.331372	1.84399	0.0651843	0.26998
GIG1	44.3548	0.611002	0.541006	1.12938	0.258737	0.557853
MSU1	558.449	0.610727	0.518896	1.17697	0.239206	0.535702
BUD7	1365.46	0.610399	0.321057	1.90122	0.0572737	0.251956
CAALFM_C701670WA	403.808	0.606562	0.351374	1.72626	0.0843011	0.305629
CAALFM_CR07160CA	10802.8	0.606217	0.384503	1.57662	0.114882	0.36418
CAALFM_C307240WA	12.6242	0.606206	0.704699	0.860234	0.38966	0.674377
IST1	680.997	0.605755	0.217664	2.78298	0.00538622	0.0587884
CAALFM_CR04610CA	15.8829	0.605577	0.64082	0.945003	0.344657	0.636396
CAALFM_CR10620CA	4749.32	0.605538	0.255524	2.36979	0.0177982	0.125632
CAALFM_C301680CA	600.213	0.605116	0.285419	2.1201	0.0339978	0.186532
CAALFM_C401630CA	7.7998	0.604791	0.890639	0.679053	0.497104	0.747357
CAALFM_C105440CA	3099.92	0.604083	0.369963	1.63282	0.102507	0.342624
CAALFM_C200940WA	8643.64	0.603593	0.281524	2.14402	0.0320314	0.178646
CAALFM_C301190CA	1248.51	0.601527	0.227588	2.64305	0.00821623	0.0759343
HBR2	1142.3	0.600756	0.358294	1.67671	0.0935989	0.327516
CAALFM_C201190CA	403.404	0.599946	0.23879	2.51245	0.0119897	0.0953887
CAALFM_C208350CA	2.31092	0.598982	0.981929	0.610005	0.541858	NA
CAALFM_C701350CA	209.931	0.598507	0.383008	1.56265	0.118135	0.37046
CAALFM_C209830CA	998.422	0.597212	0.616849	0.968166	0.332961	0.626498
CAALFM_CR10230WA	4105.11	0.596471	0.201683	2.95747	0.00310178	0.0427558
ELA1	310.755	0.595792	0.332516	1.79177	0.0731701	0.288451
CAALFM_C301140WA	568.226	0.595458	0.243265	2.44777	0.0143744	0.108901
ERD1	392.909	0.594344	0.402999	1.4748	0.140265	0.40413
CAALFM_C114020WA	40.0573	0.594175	0.700433	0.848296	0.396273	0.679357
SEC9	2932.44	0.592604	0.281946	2.10184	0.0355675	0.192221
CAALFM_C405350WA	916.765	0.592009	0.235393	2.51499	0.0119036	0.0953887
CAALFM_C112820CA	2139.07	0.591846	0.439361	1.34706	0.17796	0.46117
CAALFM_C403370CA	616.353	0.591636	0.282146	2.09692	0.0360008	0.19405
CAALFM_C502020CA	3456.27	0.590518	0.221597	2.66483	0.00770283	0.0732545
CAALFM_C210650WA	902.847	0.590509	0.306935	1.92389	0.0543683	0.246304
CAALFM_C103840WA	98.7119	0.589508	0.540596	1.09048	0.275503	0.574013
CAALFM_CR10000CA	415.036	0.58945	0.189882	3.1043	0.00190728	0.0308688
OPT5	13.5257	0.589338	0.735973	0.80076	0.423271	0.698532
CAALFM_CR05560WA	1400.9	0.588611	0.17711	3.32343	0.000889187	0.0189507
CAALFM_C403110WA	6907.07	0.586839	0.314441	1.8663	0.0619999	0.263093
PHHB	2544.27	0.586763	0.265463	2.21034	0.0270818	0.161753
DOT5	6727.84	0.586421	0.34422	1.70362	0.0884516	0.31474
CAALFM_C400950CA	1113.09	0.585414	0.229198	2.55418	0.0106437	0.0887073
CAALFM_C111290WA	204.529	0.584783	0.33051	1.76934	0.0768378	0.294679
CAALFM_C103150CA	1881.68	0.584109	0.250385	2.33284	0.0196565	0.133377
ATO10	21.9584	0.583691	0.806077	0.724113	0.468996	0.726718
VRP1	3701.76	0.582706	0.303913	1.91735	0.055194	0.247485
HGT17	558.5	0.582068	0.870912	0.668343	0.503914	0.753721
PDR6	1529.69	0.58199	0.152007	3.82871	0.000128819	0.00496966
CAALFM_C204400WA	4858.31	0.581712	0.205673	2.82833	0.00467913	0.0541577
CAALFM_C403920WA	982.105	0.581088	0.277224	2.0961	0.0360736	0.194271
HAP41	4846.34	0.580792	0.330746	1.75601	0.0790869	0.299648
CAALFM_C206280CA	46.6559	0.58075	0.436142	1.33156	0.183004	0.466195
CAALFM_C702290WA	52.992	0.579895	0.496939	1.16693	0.243237	0.539948
CAALFM_C602790CA	1087.85	0.578773	0.195878	2.95476	0.00312908	0.0428341
CAALFM_C105200CA	1827.2	0.577484	0.282042	2.04751	0.040608	0.207574
CAALFM_C306560WA	7867.67	0.577332	0.191304	3.01788	0.00254553	0.0373547
CHT3	6565.88	0.576864	0.400439	1.44058	0.149704	0.417781
LYS22	3296.51	0.576863	0.445919	1.29365	0.195787	0.479998
CAALFM_C600810CA	172.813	0.576639	0.417909	1.37982	0.167642	0.444377
NCE102	17743.1	0.576106	0.244263	2.35855	0.0183464	0.128086
CAALFM_CR06290CA	2308.24	0.575668	0.291343	1.97591	0.0481647	0.228552
CAALFM_CR07670WA	448.754	0.575064	0.44185	1.30149	0.19309	0.477972
SIS1	7940.94	0.574877	0.199078	2.88769	0.00388078	0.0489809
FHL1	2341.24	0.574195	0.310757	1.84773	0.0646415	0.268488
CAALFM_C302890CA	950.836	0.573449	0.348415	1.64588	0.0997881	0.337431
ASH1	2863.67	0.573368	0.348264	1.64636	0.0996898	0.337431
CAALFM_C400100CA	3835.92	0.572397	0.236492	2.42036	0.0155051	0.11445
CET1	6559.71	0.570555	0.209725	2.72049	0.00651843	0.0664058
CAALFM_C201720CA	481.856	0.570014	0.321282	1.77419	0.0760323	0.29416
PIR1	23132.1	0.569863	0.462152	1.23306	0.217552	0.508973
CAR1	7200.83	0.568537	0.612022	0.928949	0.352916	0.643898
NUP49	3477.12	0.568493	0.252128	2.25478	0.0241471	0.150987
FGR3	2502.21	0.56786	0.261285	2.17334	0.0297549	0.171049
KSP1	832.581	0.567308	0.254391	2.23006	0.0257435	0.157125
CAALFM_C400740WA	742.899	0.567005	0.327745	1.73002	0.0836268	0.304662
CAALFM_C303000WA	950.885	0.565183	0.349685	1.61626	0.106038	0.347827
CAALFM_C208920WA	5863.13	0.564824	0.274137	2.06037	0.0393631	0.205068
CAALFM_C400050WA	2655	0.564067	0.269785	2.0908	0.0365456	0.195271
CAALFM_C206930CA	52.6647	0.56405	0.490671	1.14955	0.25033	0.548219
RAD7	1065.52	0.563912	0.166003	3.39699	0.000681317	0.0160738
HSE1	3402.64	0.563407	0.281144	2.00398	0.045072	0.2207
CAALFM_C701510WA	2520.31	0.562549	0.409568	1.37352	0.169591	0.446661
CAALFM_CR07480WA	20309.6	0.562225	0.389726	1.44262	0.149128	0.416743
ATG9	718.143	0.560754	0.237856	2.35754	0.0183965	0.12817
CAALFM_C604300WA	505.659	0.559802	0.240017	2.33234	0.0196826	0.133407
CAALFM_C600360CA	563.888	0.559718	0.257036	2.17759	0.0294366	0.170076
CAALFM_C307280CA	2650.96	0.559002	0.476272	1.1737	0.240514	0.536756
CAALFM_C500100CA	6075.9	0.558502	0.413535	1.35056	0.176838	0.459239
NBN1	1370.89	0.558023	0.203333	2.74438	0.00606257	0.0636474
CAALFM_CR01850CA	197.017	0.558006	0.772121	0.722692	0.469869	0.727088
STB3	2111.75	0.55795	0.451369	1.23613	0.21641	0.507409
CAALFM_C108910CA	205.42	0.55697	0.318035	1.75129	0.0798965	0.300482
END3	504.944	0.556649	0.414958	1.34146	0.179771	0.462936
HST7	2503.11	0.556588	0.173821	3.20208	0.00136439	0.0246192
KRE62	12.8447	0.556092	0.666481	0.83437	0.404072	0.683809
CAALFM_C300940WA	6850.33	0.55607	0.299516	1.85656	0.0633738	0.266807
CAALFM_C208460CA	123.635	0.555987	0.486002	1.144	0.252623	0.550963
CAALFM_C106410WA	448.194	0.555941	0.294494	1.88778	0.059055	0.256365
CAALFM_C402340WA	3354.65	0.55577	0.446738	1.24406	0.213477	0.503137
VMA13	1462.4	0.555464	0.366076	1.51735	0.129179	0.387876
CAALFM_CR03340CA	1061.43	0.555419	0.208288	2.66659	0.0076624	0.0730187
CAS5	3938.31	0.555203	0.320416	1.73276	0.0831384	0.304335
CAALFM_CR07110CA	129.87	0.555112	0.345936	1.60467	0.108567	0.353183
CAALFM_C503290CA	157.231	0.553975	0.413154	1.34084	0.179972	0.463102
OPY2	9665.61	0.553839	0.312793	1.77063	0.0766229	0.294516
HTA1	10751.2	0.553291	0.285918	1.93514	0.052973	0.242555
CAALFM_C203570CA	884.843	0.552858	0.300666	1.83878	0.0659479	0.271462
LEU42	6666.64	0.552697	0.333989	1.65484	0.0979579	0.336624
CAALFM_C200420WA	1282.22	0.551443	0.240988	2.28826	0.0221223	0.143849
CAALFM_C102500WA	121.213	0.55143	0.51741	1.06575	0.286537	0.583926
CAALFM_C405830WA	65.7046	0.551134	0.421486	1.3076	0.191009	0.475195
ZCF25	178.994	0.549635	0.359834	1.52747	0.126644	0.383301
CAALFM_C202900WA	174.569	0.549084	0.414622	1.3243	0.185403	0.469168
CAALFM_C209180WA	321.674	0.548885	0.35764	1.53474	0.124847	0.380622
CAALFM_C304920CA	1885.86	0.548238	0.296487	1.84911	0.0644416	0.268353
CAALFM_C105120WA	1728.61	0.54767	0.180055	3.04168	0.00235261	0.0351117
ISY1	548.165	0.54756	0.474958	1.15286	0.248968	0.546394
LIP1	8.90716	0.546979	0.818114	0.668585	0.50376	0.753675
SOU2	50.7785	0.546672	0.656562	0.832628	0.405054	0.684642
VRG4	1190.13	0.546536	0.443245	1.23304	0.217562	0.508973
CAALFM_C108530WA	690.63	0.545685	0.360035	1.51565	0.129609	0.388763
CAALFM_C401500WA	1665.92	0.545248	0.470622	1.15857	0.246632	0.543406
HGT1	36089.7	0.544375	0.623024	0.873763	0.382248	0.668008
GAL10	5018.21	0.544269	0.277573	1.96081	0.0499011	0.233838
PNG2	42620.4	0.543568	0.352266	1.54306	0.122816	0.377565
CAALFM_C603290WA	2293.5	0.543236	0.217784	2.49438	0.0126177	0.0989845
CAALFM_C200860CA	1747.17	0.543129	0.604558	0.89839	0.368978	0.658321
TRK1	5646.07	0.542921	0.237684	2.28421	0.0223592	0.144827
CAALFM_C202150CA	1010.91	0.540184	0.208238	2.59407	0.0094847	0.083232
CAALFM_C505440CA	30925.3	0.540064	0.291984	1.84963	0.0643666	0.268353
TRM12	344.767	0.53992	0.252609	2.13737	0.0325677	0.181115
RTG3	3067.43	0.539901	0.203371	2.65476	0.00793643	0.0745514
CAALFM_C401710CA	5383.29	0.539424	0.247606	2.17856	0.0293642	0.170076
CAALFM_C404660CA	4406.19	0.538655	0.237146	2.27141	0.0231224	0.147897
CAALFM_C102850WA	3255.57	0.538496	0.329602	1.63378	0.102306	0.34236
CAALFM_C103660WA	464.599	0.538104	0.263836	2.03954	0.0413963	0.209164
CAALFM_C204960CA	456.401	0.537458	0.365913	1.46881	0.141883	0.406118
TSC2	507.384	0.537009	0.240726	2.23079	0.0256951	0.157066
CAALFM_C704280CA	4182.24	0.536541	0.294422	1.82235	0.0684014	0.277387
TAZ1	480.362	0.536193	0.425452	1.26029	0.207565	0.494431
CAALFM_C303590WA	6004.9	0.534697	0.27304	1.95831	0.0501933	0.234312
CAALFM_C602980CA	4950.16	0.53445	0.19706	2.71213	0.00668533	0.0671159
SPS20	826.699	0.533366	0.254913	2.09235	0.0364073	0.194871
CAALFM_C304690CA	374.498	0.531984	0.246528	2.15791	0.0309349	0.175177
CAALFM_C107010WA	680.307	0.531726	0.298132	1.78352	0.074501	0.291447
CAALFM_C210810WA	2450.1	0.53141	0.383118	1.38707	0.165421	0.440995
CAALFM_C603580WA	328.702	0.531065	0.230238	2.30659	0.0210774	0.13932
CAALFM_C407020CA	18.2151	0.530668	0.786243	0.674941	0.499713	0.749951
CAALFM_C302260CA	3516.24	0.53036	0.291235	1.82107	0.0685959	0.277734
BMT1	748.401	0.53034	0.331158	1.60147	0.109273	0.354332
CAALFM_C702690CA	712.94	0.530117	0.302271	1.75378	0.0794687	0.299648
CAALFM_C503300CA	440.555	0.529638	0.258145	2.05171	0.0401979	0.206684
CAALFM_C503010WA	500.771	0.529517	0.303662	1.74377	0.0811994	0.301865
CAALFM_C307100CA	1005.84	0.529331	0.335174	1.57928	0.114273	0.363214
CAALFM_C504150CA	518.106	0.528521	0.222743	2.37279	0.0176543	0.125038
MLH3	2739.61	0.527498	0.303178	1.7399	0.0818774	0.302825
CHR1	2972.31	0.527216	0.485623	1.08565	0.277635	0.575577
SPL1	9677.29	0.526933	0.203837	2.58507	0.00973598	0.0845414
CAALFM_C400080CA	565.89	0.526091	0.372809	1.41115	0.158199	0.430706
CAALFM_C201900CA	1138.25	0.526025	0.229907	2.28799	0.0221379	0.143849
CAALFM_C700590WA	904.704	0.525814	0.296803	1.77159	0.0764622	0.294516
CAALFM_C307580WA	2771.54	0.525675	0.339804	1.547	0.121864	0.376366
CAALFM_C306520CA	970.109	0.524991	0.226598	2.31683	0.0205128	0.137637
CAALFM_CR10630WA	681.988	0.524444	0.299145	1.75314	0.0795774	0.299648
CAALFM_CR08260CA	1.94338	0.523924	1.04594	0.500911	0.616434	NA
SPT10	1058.43	0.523454	0.310689	1.68482	0.0920234	0.32364
CAALFM_C602970CA	571.237	0.522464	0.30587	1.70813	0.0876131	0.313101
CAALFM_C107690CA	911.937	0.522131	0.298326	1.7502	0.0800835	0.300816
RCA1	4642.57	0.521469	0.303852	1.71619	0.0861266	0.309488
CAALFM_C302840WA	399.946	0.521458	0.376452	1.38519	0.165994	0.441423
tK(UUU)2	2.40668	0.521021	1.04641	0.497914	0.618545	NA
CAALFM_CR02890CA	973.404	0.520926	0.378196	1.3774	0.168389	0.445215
CAALFM_C301130CA	4123.45	0.520821	0.449234	1.15935	0.246312	0.543406
CAALFM_CR04620CA	4.9109	0.519924	0.834369	0.623134	0.533196	0.775581
CAALFM_CR05750WA	4482.46	0.519904	0.333062	1.56098	0.118528	0.37046
CAALFM_C700680WA	143.423	0.519851	0.316214	1.64398	0.100179	0.337687
MAF1	3999.11	0.519764	0.203885	2.54929	0.0107941	0.089717
CAALFM_C502390CA	1235.76	0.518698	0.189572	2.73615	0.00621618	0.0647369
TOM22	1629.8	0.518574	0.562865	0.921312	0.356888	0.647869
YKE2	2292.23	0.518361	0.494351	1.04857	0.294377	0.590294
CAALFM_C104280CA	256.556	0.518112	0.40614	1.2757	0.202062	0.48778
CAALFM_C100810WA	84.6727	0.517605	0.460435	1.12417	0.260943	0.559624
CAALFM_C402920WA	5166.63	0.517256	0.269447	1.9197	0.0548959	0.247052
RTA3	5001.45	0.517019	0.18926	2.73179	0.00629908	0.0652117
CAALFM_C702340CA	923.542	0.516159	0.398658	1.29474	0.195409	0.479744
CAALFM_C208160CA	2188.16	0.516103	0.363325	1.4205	0.155463	0.427053
CAALFM_C100570CA	2154.9	0.515657	0.26777	1.92574	0.0541363	0.245434
CAALFM_C110230CA	2673.28	0.515636	0.261623	1.97091	0.0487341	0.230127
tN(GUU)2	1.90643	0.514714	1.04739	0.491427	0.623125	NA
SFP1	7907.32	0.51434	0.316799	1.62356	0.104471	0.345085
CAALFM_C304260WA	2901.68	0.51354	0.255923	2.00661	0.0447907	0.220127
CAALFM_C403050CA	3185.83	0.511352	0.372213	1.37382	0.169498	0.446661
ALS7	2430.28	0.510784	0.292784	1.74458	0.0810588	0.301525
CAALFM_CR08710WA	6931.88	0.510481	0.282379	1.80778	0.0706401	0.283351
CAALFM_C210170CA	2707.76	0.51025	0.355298	1.43612	0.150969	0.419405
PXA2	911.211	0.509982	0.387644	1.31559	0.18831	0.471947
CAALFM_C305660CA	5.40989	0.508972	0.842722	0.603962	0.545869	0.784807
SHY1	2198.14	0.508945	0.254912	1.99655	0.0458737	0.222465
MEP2	1443.64	0.508153	0.830613	0.611781	0.540683	0.780732
FGR37	2.30656	0.50726	1.03006	0.492457	0.622396	NA
CAALFM_C402200CA	285.125	0.50688	0.359759	1.40894	0.158852	0.43115
CAALFM_C503830CA	887.449	0.50683	0.158417	3.19935	0.00137738	0.024639
MRV5	37.3378	0.505178	0.940104	0.537364	0.591016	0.813758
CRG1	1478.98	0.505103	0.362058	1.39509	0.16299	0.43715
CAALFM_CR07910CA	4215.82	0.504864	0.281123	1.79588	0.0725131	0.28715
CAALFM_C113240WA	1521.6	0.504837	0.210562	2.39757	0.0165041	0.119665
ARP9	499.868	0.504172	0.35956	1.40219	0.160858	0.434862
CAALFM_C601400WA	34.0247	0.504095	0.512642	0.983329	0.325445	0.619963
CAALFM_C704290WA	1671.49	0.50329	0.275141	1.82921	0.0673682	0.275124
CAALFM_C302920WA	3197.07	0.50264	0.233197	2.15543	0.0311286	0.175177
GCN5	1893.78	0.501977	0.192616	2.6061	0.009158	0.0823683
CAALFM_CR05730CA	2394.45	0.501411	0.224691	2.23156	0.0256441	0.157066
OXR1	1651.28	0.501206	0.351602	1.42549	0.154015	0.424596
CAALFM_C703840WA	677.856	0.500628	0.242508	2.06438	0.0389817	0.204196
GUP1	184.513	0.499208	0.424052	1.17723	0.239103	0.535667
CAALFM_C300050CA	920.904	0.498761	0.307956	1.61959	0.105321	0.346321
CAALFM_C102940CA	2211.84	0.498246	0.264959	1.88046	0.0600449	0.258627
ZPR1	7088.51	0.498226	0.360563	1.3818	0.167034	0.443544
CAALFM_C402210WA	30.8378	0.497601	0.686579	0.724754	0.468603	0.726426
CAALFM_C106310WA	1.87183	0.497157	1.04636	0.47513	0.634694	NA
CAALFM_C703830CA	274.891	0.496415	0.461495	1.07567	0.282076	0.579916
CAALFM_CR03240CA	261.284	0.494256	0.233713	2.1148	0.0344473	0.188089
CAALFM_CR05680CA	121.383	0.494242	0.375777	1.31525	0.188425	0.471947
CAALFM_C104490WA	4200.97	0.494237	0.196833	2.51095	0.0120407	0.0956708
CAALFM_C603620CA	1618.6	0.49345	0.210047	2.34924	0.0188118	0.130092
MRV1	38.3684	0.493179	0.658531	0.748908	0.453912	0.719933
SSF1	2377.42	0.492914	0.430002	1.14631	0.251668	0.550031
HTB1	14535.6	0.492515	0.260544	1.89034	0.0587132	0.255647
SLY41	3642.43	0.492321	0.322956	1.52442	0.127403	0.384176
EPL1	10423.2	0.492214	0.283442	1.73656	0.0824644	0.303624
SSU72	1359.77	0.492155	0.269495	1.82621	0.067819	0.276282
CAALFM_CR07940WA	38.5758	0.49169	0.527438	0.932222	0.351222	0.642336
CAALFM_C107830CA	227.76	0.49153	0.432767	1.13578	0.256047	0.554866
MDJ1	2366.04	0.49143	0.321902	1.52665	0.126849	0.383301
PHO89	69761.8	0.491225	0.659195	0.745189	0.456157	0.721338
CAALFM_CR02780WA	49.3886	0.490719	0.70227	0.69876	0.484702	0.737351
CAALFM_CR06600CA	763.357	0.490524	0.470903	1.04167	0.297565	0.592619
WHI3	1658.16	0.490061	0.217953	2.24847	0.024546	0.152548
CAALFM_C202520WA	1038.65	0.49002	0.204488	2.39632	0.0165605	0.119931
CAALFM_C100030CA	1155.84	0.489476	0.313002	1.56381	0.117861	0.370448
CAALFM_C208630CA	1293.92	0.48877	0.224577	2.1764	0.0295256	0.170134
CAALFM_C202110CA	397.639	0.488004	0.427902	1.14046	0.254096	0.552899
FOX3	1752.97	0.487976	0.434934	1.12195	0.261882	0.560302
CAALFM_CR07830CA	2119.6	0.487782	0.345086	1.41351	0.157506	0.430545
CAALFM_C600680CA	770.266	0.487608	0.221723	2.19918	0.0278654	0.164194
ACP1	430.299	0.487556	0.440236	1.10749	0.268083	0.565655
DAL5	290.207	0.487544	0.323081	1.50905	0.131287	0.391119
CAALFM_C303510CA	947.579	0.487088	0.286713	1.69887	0.0893445	0.316786
tQ(CUG)1	2.83216	0.486926	1.04841	0.464443	0.64233	NA
CAALFM_C703380WA	537.916	0.486723	0.437883	1.11154	0.266338	0.564006
IRE1	3314.67	0.48658	0.207298	2.34725	0.0189125	0.130313
CAALFM_C113560WA	486.706	0.48651	0.224624	2.16588	0.0303202	0.172687
CAALFM_C401560CA	498.859	0.486443	0.307375	1.58257	0.11352	0.36173
CAALFM_C402680CA	640.966	0.486421	0.300929	1.6164	0.106008	0.347827
DOT6	4204.81	0.486235	0.268926	1.80806	0.0705971	0.283351
MLS1	24132.1	0.48606	0.501176	0.969839	0.332127	0.625888
BUD6	2673.89	0.485968	0.220754	2.20141	0.0277073	0.163735
MHP1	9616.11	0.485601	0.278001	1.74676	0.0806793	0.301258
CAALFM_C604240WA	178.178	0.484788	0.517373	0.937019	0.348749	0.641063
ICL1	53019.3	0.484704	0.680163	0.712629	0.476075	0.732074
CAALFM_C202820CA	2243.35	0.48405	0.348064	1.39069	0.164319	0.439201
CAALFM_C400560CA	941.981	0.484023	0.240341	2.0139	0.0440196	0.216881
RAD18	873.173	0.483534	0.28876	1.67452	0.0940288	0.328645
VID21	4934.38	0.483376	0.301634	1.60252	0.10904	0.354264
MAD2	312.492	0.483142	0.292585	1.65129	0.0986793	0.337214
CAALFM_CR02690WA	338.109	0.483054	0.296148	1.63113	0.102864	0.342624
CAALFM_C207800WA	344.604	0.482059	0.603703	0.798504	0.424578	0.699533
PTC8	1672.71	0.481893	0.344185	1.4001	0.161484	0.4357
CAALFM_C113290WA	20.9524	0.481421	0.631638	0.762179	0.445953	0.714784
CAALFM_C302120WA	2402.1	0.480593	0.220297	2.18157	0.0291411	0.169433
CAALFM_C204490WA	4776.3	0.479931	0.261423	1.83584	0.0663814	0.272297
CAALFM_CR02570CA	251.64	0.479746	0.277408	1.72939	0.08374	0.304662
SEC65	1738.6	0.479743	0.164956	2.9083	0.00363399	0.0469282
CAALFM_C111930WA	4529.93	0.479053	0.30733	1.55876	0.119054	0.370886
CAALFM_CR05140WA	483.162	0.477667	0.379742	1.25787	0.208439	0.495318
RAD3	6663.02	0.477424	0.295913	1.61339	0.10666	0.34968
CAALFM_C209570CA	331.196	0.477208	0.277271	1.72109	0.0852343	0.307365
WH11	60790.6	0.477	0.759659	0.627913	0.530061	0.772898
GCN2	629.111	0.476766	0.272751	1.74799	0.0804659	0.301258
BLP1	13046.3	0.476759	0.423334	1.1262	0.26008	0.558433
CAALFM_C202390WA	2936.8	0.475862	0.430166	1.10623	0.268627	0.565658
RRP8	2107.73	0.475696	0.462945	1.02754	0.304165	0.597996
CAALFM_CR08830WA	932.395	0.47564	0.524917	0.906124	0.36487	0.655226
RMS1	1281.2	0.475606	0.413976	1.14887	0.250608	0.548594
CAALFM_CR10390WA	326.016	0.475486	0.363032	1.30977	0.190275	0.474258
CAALFM_C406440CA	487.432	0.475197	0.323971	1.46679	0.142433	0.406933
CAALFM_CR08470WA	2796.47	0.475001	0.243337	1.95203	0.0509343	0.235797
MVB12	579.168	0.474679	0.309485	1.53377	0.125086	0.380973
VPS8	589.554	0.474392	0.164518	2.88352	0.00393261	0.0492265
CAALFM_C101820CA	1104.95	0.47432	0.316828	1.49709	0.13437	0.395357
CAALFM_C406650WA	2292.73	0.4727	0.158002	2.99174	0.00277392	0.0395979
CAALFM_C103960CA	873.707	0.472521	0.202321	2.3355	0.0195173	0.133088
HOS1	570.861	0.470395	0.259645	1.81169	0.0700346	0.281331
CAALFM_C702090CA	586.853	0.469817	0.253672	1.85207	0.0640164	0.268291
ATP7	3157.62	0.469617	0.509342	0.922008	0.356524	0.647593
NAP1	14515.5	0.469189	0.231415	2.02748	0.0426137	0.212514
HMO1	10005.1	0.46874	0.216692	2.16317	0.0305285	0.173551
YHB5	750.843	0.46834	0.370972	1.26247	0.20678	0.492985
ALK2	1765.94	0.467954	0.318647	1.46857	0.14195	0.40612
PPZ1	1971.68	0.467902	0.227137	2.06	0.0393989	0.205068
CAALFM_C703030WA	1294.81	0.467655	0.281189	1.66314	0.0962853	0.333492
CAALFM_C401290WA	2138.7	0.467483	0.211347	2.21193	0.0269717	0.161669
CAALFM_C604110WA	1391.1	0.466729	0.20924	2.23059	0.0257082	0.157066
PTC1	2350.65	0.466283	0.273641	1.704	0.0883818	0.31474
SPT5	11423.6	0.465987	0.216841	2.14898	0.0316361	0.177349
GIT1	212.601	0.464985	0.662215	0.702166	0.482576	0.736595
MYO5	7070.08	0.463966	0.265611	1.74679	0.0806738	0.301258
CAALFM_C302690CA	950.331	0.463894	0.273213	1.69792	0.0895223	0.31723
CAALFM_C700460WA	47.1765	0.463884	0.557789	0.831649	0.405607	0.685007
CAALFM_C602420WA	778.753	0.463121	0.400026	1.15773	0.246975	0.543575
CAALFM_C106800WA	869.282	0.462929	0.475575	0.973408	0.330351	0.623603
CAALFM_C406040WA	374.847	0.462928	0.177599	2.60659	0.00914492	0.0823683
CAALFM_C703240WA	2578.86	0.462271	0.185836	2.48752	0.0128637	0.100517
CAALFM_C602630CA	2406.23	0.461513	0.268102	1.72141	0.0851771	0.307365
CAALFM_CR04920WA	1464.06	0.461301	0.26175	1.76237	0.0780069	0.296793
MED4	928.048	0.461096	0.166469	2.76986	0.00560806	0.0601396
CAALFM_CR07250CA	1547.87	0.459156	0.385686	1.19049	0.233854	0.530103
PCL7	5904.87	0.458928	0.24788	1.85141	0.0641104	0.268291
CAALFM_CR05960WA	238.082	0.458085	0.242604	1.8882	0.0589989	0.256365
CAALFM_C405810WA	7042.33	0.457195	0.204733	2.23313	0.0255405	0.157035
CAALFM_C200110WA	2020.05	0.456682	0.329709	1.38511	0.166019	0.441423
STF2	31828.6	0.455525	0.24684	1.84543	0.0649756	0.269297
CAALFM_C105330CA	1903.04	0.455182	0.348808	1.30497	0.191904	0.475997
CAALFM_C603210CA	642.65	0.455103	0.502098	0.906402	0.364723	0.655226
CAALFM_C400500WA	543.364	0.454985	0.326364	1.3941	0.163286	0.43757
PSF3	463.732	0.454222	0.384569	1.18112	0.237555	0.534347
CAALFM_CR01180WA	1495.28	0.453807	0.390205	1.163	0.24483	0.541967
CAALFM_CR03510WA	30.671	0.453403	0.611321	0.741678	0.458282	0.721649
HSP90	34658.7	0.453378	0.242164	1.87219	0.0611802	0.261362
CAALFM_C504360CA	2148.66	0.453291	0.18592	2.4381	0.0147648	0.110609
SUA71	8132	0.453223	0.252735	1.79327	0.0729291	0.287868
CAALFM_C200290WA	640.17	0.4526	0.255707	1.76999	0.0767284	0.294526
CAALFM_C502450WA	815.185	0.452448	0.244874	1.84768	0.064649	0.268488
PUT3	2268.13	0.452426	0.209144	2.16322	0.030524	0.173551
CAALFM_C107480CA	47.0752	0.451411	0.440042	1.02583	0.304969	0.598903
CAALFM_C103310WA	2910.32	0.450896	0.174443	2.58478	0.00974418	0.0845414
CAALFM_C109790CA	2570.58	0.450665	0.295424	1.52549	0.127137	0.383979
CDC53	1245.41	0.449658	0.238459	1.88569	0.0593374	0.257154
IFU5	7801.28	0.449299	0.340056	1.32125	0.186417	0.470569
tN(GUU)1	2.26639	0.44928	1.03319	0.434847	0.663673	NA
CAALFM_CR07780WA	1232.35	0.449264	0.248878	1.80515	0.0710505	0.283924
PSP1	3110.99	0.449084	0.233801	1.92079	0.0547581	0.246612
CAALFM_C402580WA	652.744	0.448207	0.303564	1.47649	0.139813	0.403635
CAALFM_CR09750CA	1482.79	0.447787	0.271261	1.65076	0.0987877	0.337396
CAALFM_C602660CA	440.628	0.447498	0.41611	1.07543	0.282182	0.579916
IFF6	2986.52	0.44742	0.308702	1.44936	0.147237	0.414291
CAALFM_C111950WA	89.2743	0.446865	0.427609	1.04503	0.296008	0.591812
CAALFM_C111900CA	1003.42	0.446431	0.254687	1.75286	0.0796261	0.299648
RER2	2150.93	0.44631	0.210351	2.12174	0.0338593	0.185994
HIT1	432.291	0.446273	0.41889	1.06537	0.286708	0.58408
CAALFM_C210700CA	1972.81	0.445788	0.2458	1.81362	0.0697362	0.280868
CAALFM_CR01550CA	268.438	0.445583	0.374013	1.19136	0.233513	0.529526
CAALFM_C402770CA	709.579	0.445247	0.367616	1.21117	0.225829	0.519787
CAALFM_C106660WA	5751.12	0.445085	0.226888	1.96169	0.0497981	0.233782
FUN31	2455.8	0.444885	0.193239	2.30225	0.021321	0.140778
HMS1	1758.32	0.444774	0.220284	2.0191	0.0434771	0.215768
GTR1	327.381	0.444358	0.37044	1.19954	0.230318	0.526172
WAL1	3302.02	0.444013	0.25023	1.77442	0.0759939	0.29416
KIP1	342.8	0.443863	0.262655	1.68991	0.0910448	0.320708
PEX1	902.932	0.443637	0.360803	1.22958	0.218853	0.510387
YIM1	1906.8	0.442922	0.266868	1.6597	0.0969739	0.335067
CAALFM_C403770WA	363.511	0.442506	0.353152	1.25302	0.2102	0.497632
CAALFM_C503970WA	135.491	0.442479	0.416406	1.06261	0.287957	0.585652
CAALFM_C306170CA	2190.99	0.442397	0.270646	1.6346	0.102134	0.34197
CAALFM_CR02660CA	13.0699	0.441513	1.01419	0.435335	0.663319	0.857854
SAP98	798.744	0.441013	0.225612	1.95475	0.0506131	0.234842
CAALFM_C107590CA	846.249	0.440088	0.278592	1.57969	0.114178	0.363214
SSN8	226.311	0.440012	0.431364	1.02005	0.307706	0.602255
CAALFM_CR09150WA	427.477	0.438975	0.269688	1.62772	0.103585	0.343447
CAALFM_CR07300WA	31.1551	0.43887	0.470554	0.932667	0.350992	0.642336
tR(ACG)2	3.06126	0.438201	1.03653	0.422757	0.672472	NA
CAALFM_C404400CA	1.61674	0.438125	1.03578	0.422991	0.672302	NA
CAALFM_CR02880WA	537.447	0.437804	0.328139	1.3342	0.182137	0.465318
CAALFM_C110410WA	797.81	0.437586	0.242088	1.80755	0.0706761	0.283351
RSP5	4679.55	0.437137	0.164282	2.66089	0.00779338	0.0739791
CAALFM_C108540CA	7333.51	0.436882	0.21665	2.01653	0.0437443	0.216182
CAALFM_C109740CA	66.4284	0.436469	0.624812	0.698561	0.484826	0.737351
SAM51	525.694	0.436163	0.349683	1.24731	0.212284	0.500826
CAALFM_C501420WA	2523.32	0.436148	0.294281	1.48208	0.138318	0.401535
LPG20	1037.64	0.435804	0.316508	1.37691	0.168539	0.445228
CAALFM_C100890WA	761.372	0.435404	0.23345	1.86509	0.0621693	0.263274
PMM1	783.512	0.434406	0.576723	0.753231	0.451311	0.718926
CAALFM_C109040CA	1357.03	0.434306	0.504546	0.860786	0.389356	0.674377
CAALFM_C102210WA	1944.8	0.434227	0.206538	2.10241	0.0355173	0.192221
SEC22	386.329	0.433716	0.473071	0.916809	0.359243	0.649453
CAALFM_C305110WA	1045.12	0.43358	0.211432	2.05069	0.0402975	0.206758
CAALFM_C604060WA	464.24	0.432916	0.280302	1.54446	0.122476	0.377521
CAALFM_CR08680CA	3184.48	0.432819	0.246714	1.75433	0.079374	0.299648
PEX2	842.462	0.432726	0.223325	1.93766	0.0526651	0.241983
CAALFM_C106560WA	621.764	0.432622	0.168383	2.56927	0.0101912	0.0861058
PFK26	5023.26	0.432095	0.283447	1.52443	0.127401	0.384176
CAALFM_C209680WA	1206.1	0.432016	0.212559	2.03245	0.0421079	0.211021
CAALFM_C107360WA	1719.23	0.431786	0.234591	1.84059	0.0656823	0.270719
CAALFM_CR08410WA	2893.31	0.43163	0.241933	1.78409	0.0744098	0.291447
CAALFM_C504140WA	13.7334	0.431277	0.828439	0.52059	0.602652	0.821848
ULP2	905.669	0.431173	0.261951	1.64601	0.0997622	0.337431
CAALFM_CR02430CA	2754.79	0.430776	0.264735	1.6272	0.103695	0.343447
SPT6	18039.2	0.430687	0.288498	1.49286	0.135474	0.396848
CAALFM_C402930WA	506.847	0.430675	0.409744	1.05108	0.29322	0.588746
CAALFM_C208020CA	1721.6	0.430443	0.305345	1.4097	0.15863	0.430737
SOU1	2682.02	0.42927	0.484295	0.886381	0.375412	0.664008
MRV6	4.21983	0.428701	0.941965	0.455114	0.649028	0.849735
CAALFM_CR00470WA	221.056	0.42847	0.293507	1.45983	0.144337	0.409933
CAALFM_C500920WA	281.04	0.42837	0.418733	1.02301	0.306301	0.600485
PEP8	3232	0.427979	0.29457	1.45289	0.146253	0.413037
CAALFM_C112440WA	681.165	0.427862	0.467934	0.914364	0.360526	0.651005
OYE22	149.223	0.427798	0.408158	1.04812	0.294584	0.590474
CAALFM_C110460WA	1614.81	0.427685	0.199013	2.14902	0.0316324	0.177349
ARF1	3563.76	0.427634	0.227992	1.87566	0.0607023	0.259838
CAALFM_C503840WA	204.309	0.426954	0.421303	1.01341	0.310863	0.605152
CAALFM_CR05030WA	3784.93	0.426702	0.21815	1.956	0.0504646	0.234508
EST1	6560.12	0.426011	0.280756	1.51737	0.129173	0.387876
CAALFM_C109310CA	1029.82	0.425463	0.435257	0.977498	0.328323	0.621909
CAALFM_C200770WA	2046.27	0.425255	0.299665	1.4191	0.15587	0.427214
CAALFM_CR06060WA	1286.73	0.424669	0.247641	1.71486	0.0863712	0.309904
CAALFM_CR03220CA	498.536	0.424501	0.259136	1.63814	0.101393	0.340417
HIR1	3111.49	0.424489	0.216144	1.96392	0.0495392	0.233569
CAALFM_C107810CA	736.174	0.424094	0.288632	1.46932	0.141746	0.406104
CAALFM_C112370WA	609.27	0.423929	0.401956	1.05467	0.291578	0.587699
CWC22	699.122	0.42361	0.324889	1.30386	0.192281	0.476738
CAALFM_C403680CA	497.429	0.423487	0.241148	1.75613	0.0790658	0.299648
APL5	1253.47	0.423159	0.178554	2.36992	0.0177919	0.125632
YVH1	1725.48	0.422711	0.489144	0.864185	0.387486	0.672664
CAALFM_C603420WA	90.9996	0.42237	0.397756	1.06188	0.28829	0.585932
TPD3	1352.14	0.421788	0.302208	1.39569	0.162809	0.43715
CAALFM_C404950WA	36.255	0.421534	0.491318	0.857966	0.390911	0.675626
DHH1	907.926	0.421109	0.298013	1.41306	0.157639	0.430706
ULP3	2163.54	0.420494	0.223138	1.88446	0.0595028	0.257398
CAALFM_C402090CA	1358.44	0.419599	0.24036	1.74571	0.0808605	0.301463
CAALFM_C602200CA	179.124	0.419507	0.468838	0.894782	0.370904	0.660413
CAALFM_C114550CA	1291.52	0.418875	0.25123	1.6673	0.0954547	0.330989
CAALFM_CR03700CA	2672.78	0.418562	0.177478	2.35839	0.0183546	0.128086
CAALFM_C201740CA	850.706	0.418546	0.58511	0.71533	0.474405	0.730606
CAALFM_C302820CA	1263.88	0.418241	0.25995	1.60893	0.107631	0.351737
CAALFM_C306040WA	519.412	0.417913	0.785219	0.532225	0.59457	0.816291
SIT4	2182.47	0.417777	0.198653	2.10305	0.0354618	0.192158
CAALFM_C601370WA	377.031	0.417436	0.354838	1.17642	0.239429	0.535811
LIP10	8.05415	0.41739	0.742876	0.561856	0.574214	0.80087
CAALFM_C201220WA	2110.65	0.417387	0.217607	1.91808	0.055101	0.24743
PAN3	1757.85	0.417235	0.153518	2.71782	0.0065713	0.0664058
SPB4	1423.24	0.416777	0.44653	0.933368	0.35063	0.642336
CAALFM_CR07120CA	613.333	0.416537	0.318672	1.3071	0.191177	0.475195
SIW14	478.162	0.416287	0.216899	1.91927	0.0549501	0.247114
LAG1	897.395	0.416246	0.258786	1.60846	0.107736	0.35189
RPS27A	491.178	0.416135	0.467314	0.890483	0.373206	0.662398
CAALFM_C103170CA	324.173	0.415165	0.294236	1.411	0.158246	0.430706
BBC1	7267.27	0.413896	0.297054	1.39334	0.163518	0.438001
CAALFM_C209920WA	245.031	0.413564	0.433862	0.953216	0.340481	0.632712
GLE1	1680.9	0.413405	0.158595	2.60668	0.00914256	0.0823683
CAALFM_C109550WA	32.3567	0.413352	0.557987	0.740792	0.45882	0.721649
CAALFM_C400680WA	2142.78	0.413097	0.214014	1.93023	0.0535785	0.243806
CAALFM_CR08920WA	1128.31	0.412774	0.41092	1.00451	0.315133	0.609787
CAALFM_C207370WA	1518.25	0.412	0.249096	1.65398	0.0981311	0.336842
SLR1	16724.6	0.411797	0.331833	1.24098	0.214614	0.504965
CAALFM_C201310WA	1098.3	0.411493	0.228069	1.80425	0.0711925	0.284307
CAALFM_C101610CA	522.249	0.410603	0.394493	1.04084	0.297951	0.592835
ZCF15	1117.09	0.410456	0.323343	1.26941	0.204294	0.489525
SSK1	5373.26	0.410416	0.261783	1.56777	0.116935	0.369073
CAALFM_CR08040WA	3024.59	0.410221	0.249333	1.64527	0.0999135	0.337483
CAALFM_C702190WA	39.3878	0.410051	0.378475	1.08343	0.278618	0.576405
STP1	3555.26	0.409942	0.423829	0.967234	0.333427	0.62699
CAALFM_C700300WA	2455.62	0.409704	0.27463	1.49184	0.135741	0.397251
CAALFM_C104340CA	159.9	0.409642	0.27248	1.50338	0.13274	0.392825
CAALFM_C700810WA	1985.13	0.409447	0.305428	1.34056	0.180062	0.463102
CAALFM_C306350WA	2386.7	0.409421	0.254112	1.61118	0.10714	0.35069
CAALFM_C404120CA	620.256	0.409317	0.231459	1.76842	0.0769906	0.294794
CAP4	641.818	0.409304	0.228089	1.7945	0.0727342	0.287479
MSH3	599.148	0.408849	0.202625	2.01777	0.0436155	0.215864
DAD1	131.976	0.408226	0.54329	0.751397	0.452414	0.718926
CAALFM_C208510WA	163.515	0.408072	0.485336	0.840803	0.400458	0.681957
CAALFM_C700070CA	4874.11	0.408049	0.289942	1.40735	0.159324	0.431668
PDC2	1078.98	0.407908	0.219217	1.86075	0.0627799	0.265032
CAALFM_C403580WA	338.938	0.407893	0.332899	1.22527	0.220472	0.512069
CAALFM_C304040WA	2.15648	0.407228	1.03785	0.392376	0.694781	NA
ALD5	60342.4	0.407104	0.455661	0.893436	0.371624	0.66088
TSC11	520.129	0.407035	0.218151	1.86584	0.0620633	0.263093
UBC4	8128.76	0.406687	0.203467	1.99879	0.0456312	0.222465
CAALFM_CR04350CA	1142.93	0.406679	0.17277	2.35388	0.0185787	0.128916
RIB5	4248.7	0.406436	0.260153	1.56229	0.118219	0.37046
CAALFM_C208660CA	241.038	0.406367	0.270389	1.5029	0.132865	0.392825
MID1	1041.91	0.406062	0.193174	2.10205	0.0355488	0.192221
ARL3	1327.64	0.405919	0.234325	1.73229	0.0832219	0.304335
CAALFM_CR09660WA	617.524	0.40488	0.35905	1.12764	0.259471	0.558433
CAALFM_C210150WA	68.623	0.404579	0.614957	0.657899	0.510603	0.756857
CAALFM_C306800CA	352.517	0.404526	0.385705	1.0488	0.294272	0.590276
CAALFM_C107080WA	894.347	0.403847	0.364995	1.10645	0.268534	0.565655
CAALFM_C109850CA	3771.95	0.401803	0.159901	2.51283	0.0119769	0.0953887
CAALFM_C404750WA	1721.68	0.401269	0.171278	2.34279	0.0191401	0.131621
RPD3	1855.94	0.400908	0.267231	1.50023	0.133554	0.394046
CAALFM_CR06820WA	813.87	0.400597	0.230642	1.73688	0.0824088	0.303624
CAALFM_C100430WA	2633.84	0.400493	0.186949	2.14226	0.0321724	0.179242
CAALFM_C102390WA	1016.23	0.400345	0.1743	2.29688	0.0216258	0.141555
SWI1	3297.67	0.400036	0.189529	2.11068	0.0347994	0.189405
NPL4	1036.5	0.39937	0.209324	1.9079	0.056404	0.249807
CAALFM_C201860CA	124.519	0.399187	0.517327	0.771635	0.440331	0.710873
RIM21	1768.68	0.399015	0.229285	1.74026	0.0818133	0.302825
NOP6	3470.36	0.398929	0.414308	0.962881	0.335607	0.628939
CAALFM_CR07020WA	2661.18	0.398759	0.250984	1.58879	0.112109	0.359754
CAALFM_C204700CA	1153.25	0.398746	0.453552	0.879163	0.379313	0.666495
CAALFM_C403810WA	608.815	0.398655	0.324622	1.22806	0.219424	0.51099
CAALFM_CR08290WA	3054.2	0.398632	0.279837	1.42451	0.154298	0.424971
DJP1	3105.24	0.398138	0.225375	1.76656	0.0773017	0.295432
DFG5	8821.86	0.397757	0.309217	1.28633	0.198326	0.483519
VPS15	561.019	0.397336	0.248792	1.59706	0.110252	0.356127
CAALFM_CR09610CA	1426.66	0.397307	0.275073	1.44437	0.148635	0.416213
BTS1	831.625	0.39661	0.19037	2.08336	0.0372181	0.19783
CAP1	4777.68	0.396442	0.235632	1.68247	0.0924786	0.324707
UBC8	3545.64	0.396419	0.1816	2.18292	0.0290415	0.169335
SEC3	3404.18	0.396229	0.242814	1.63182	0.102718	0.342624
UFE1	4144.09	0.396118	0.283905	1.39525	0.162941	0.43715
CAALFM_C114380CA	3059.17	0.395759	0.273461	1.44723	0.147834	0.415459
CAALFM_CR10280WA	2211.16	0.394746	0.456644	0.864449	0.387341	0.672664
CAALFM_C103690WA	3148.4	0.394574	0.189109	2.08649	0.036934	0.196774
YCP4	13096.8	0.394258	0.281736	1.39939	0.161696	0.4357
CAALFM_C307570CA	323.169	0.394219	0.427867	0.92136	0.356863	0.647869
CUP2	2820.58	0.393773	0.185856	2.11871	0.0341154	0.18701
AMO1	2198.72	0.393015	0.560605	0.701055	0.483268	0.736652
CAALFM_C112760WA	932.207	0.392971	0.555015	0.708036	0.478923	0.73367
CAALFM_C402620CA	13714.8	0.39049	0.384521	1.01552	0.309857	0.604186
CAALFM_C206780CA	793.432	0.389929	0.22483	1.73433	0.0828601	0.304204
TFC4	1264.63	0.389261	0.161782	2.40608	0.0161248	0.117478
CAALFM_C504610WA	998.646	0.389084	0.260566	1.49323	0.135378	0.396755
TLO1	10144.1	0.389054	0.350477	1.11007	0.266968	0.564879
CAALFM_C600310WA	5949.61	0.389008	0.2226	1.74757	0.080539	0.301258
CAALFM_C405230CA	1699.03	0.388658	0.503207	0.772362	0.4399	0.710873
RGD3	12585	0.388528	0.278539	1.39488	0.163053	0.43715
CAALFM_C401790WA	630.106	0.388361	0.316618	1.22659	0.219977	0.511694
CAALFM_C702460CA	2271.47	0.387339	0.215328	1.79883	0.0720453	0.285949
CAALFM_C203490CA	1283.06	0.387169	0.151049	2.56319	0.0103715	0.0870294
CAALFM_C110140CA	1875.97	0.38716	0.321963	1.2025	0.229171	0.524167
CAALFM_C208100WA	11260.3	0.386487	0.417163	0.926464	0.354205	0.644525
CAALFM_C105380CA	1756.63	0.386429	0.186683	2.06997	0.0384552	0.202476
CAALFM_CR00660WA	188.51	0.386322	0.401372	0.962504	0.335796	0.628939
CAALFM_C603880WA	540.587	0.386305	0.356122	1.08476	0.27803	0.575966
DAC1	1934.96	0.386277	0.30021	1.28669	0.198204	0.483412
RTT101	424.537	0.386011	0.364441	1.05918	0.289516	0.586129
FGR29	753.152	0.385209	0.21596	1.78371	0.0744715	0.291447
MDM10	350.155	0.38494	0.222539	1.72977	0.0836721	0.304662
VPS35	1821.11	0.384641	0.216924	1.77316	0.0762014	0.29416
CAALFM_C401620CA	12.8206	0.384479	0.742199	0.518027	0.60444	0.823735
CAALFM_CR07190WA	13397.5	0.384238	0.267516	1.43632	0.150912	0.419405
MLP1	3309.38	0.383943	0.173537	2.21246	0.0269349	0.161669
CAALFM_C113650CA	1892.32	0.383236	0.27794	1.37884	0.167943	0.444419
COX19	966.182	0.38298	0.288863	1.32582	0.1849	0.469055
TRY5	359.53	0.38292	0.655926	0.583786	0.559365	0.791635
RVS161	15276.8	0.382731	0.272734	1.40331	0.160525	0.434535
MRPL33	417.913	0.382721	0.413568	0.925413	0.354751	0.645136
CAALFM_CR03360WA	2318.02	0.382712	0.377033	1.01506	0.310076	0.604186
VPS27	5355.69	0.382482	0.315023	1.21414	0.224694	0.518539
STD1	2332.89	0.381634	0.352743	1.0819	0.279295	0.577029
SAC1	619.845	0.380772	0.391362	0.972942	0.330582	0.623744
CAALFM_C210680WA	2108.88	0.380766	0.230559	1.6515	0.0986374	0.337214
DCW1	7349.16	0.380686	0.229644	1.65772	0.0973741	0.335558
CAALFM_C700870WA	94.3612	0.380144	0.480762	0.790711	0.429113	0.702589
CAALFM_CR01120CA	2567.86	0.379631	0.243531	1.55886	0.119029	0.370886
CAALFM_C600920WA	4589.63	0.378516	0.287298	1.3175	0.187671	0.471599
CAALFM_C504850WA	59.621	0.378435	0.438065	0.86388	0.387654	0.672664
MIT1	3738.86	0.378376	0.197438	1.91643	0.05531	0.247509
HNT2	842.056	0.377942	0.325738	1.16026	0.245942	0.543055
DDI1	8543.09	0.37778	0.288924	1.30754	0.19103	0.475195
CAALFM_C200390CA	3608.45	0.377697	0.187384	2.01564	0.043838	0.216333
CAALFM_C301890CA	10696.5	0.377689	0.304453	1.24055	0.214774	0.505146
CAALFM_C206980WA	4.22386	0.37741	0.911758	0.413936	0.678921	0.86653
CAALFM_CR03120WA	2458.83	0.377357	0.400293	0.9427	0.345834	0.637424
SRB8	836.282	0.377274	0.291068	1.29617	0.194917	0.479659
CAALFM_C103880CA	1.21815	0.377117	1.02221	0.368925	0.712184	NA
CAALFM_CR06970CA	625.194	0.377112	0.260319	1.44865	0.147434	0.414655
OCA6	437.595	0.376924	0.178175	2.11548	0.0343893	0.18803
CAALFM_C301340WA	112.219	0.376544	0.294579	1.27825	0.201162	0.486468
CAALFM_C307170CA	1997.97	0.376336	0.23138	1.62648	0.103847	0.343766
CAALFM_C402950CA	288.962	0.376297	0.24644	1.52693	0.126778	0.383301
CAALFM_C111390WA	5.09426	0.375856	0.865753	0.434138	0.664188	0.858656
CAALFM_C114320CA	2518.87	0.375301	0.319226	1.17566	0.23973	0.535998
CAALFM_C204410WA	717.549	0.37523	0.262212	1.43102	0.152425	0.421643
CAALFM_C406180CA	12.0171	0.375116	0.911795	0.411404	0.680776	0.867401
CAALFM_C302850CA	131.789	0.374544	0.421517	0.888563	0.374238	0.662861
AGE1	1930.73	0.374209	0.197617	1.8936	0.0582777	0.255157
CAALFM_CR04270CA	215.77	0.374158	0.340972	1.09733	0.272498	0.570479
RAM2	406.016	0.373807	0.316698	1.18033	0.237871	0.53451
DOS2	1872.24	0.373801	0.249819	1.49629	0.134579	0.395357
RTF1	2636.2	0.373067	0.22544	1.65484	0.0979567	0.336624
CAALFM_C209480WA	203.211	0.372472	0.310845	1.19826	0.230818	0.526725
CAALFM_C204320WA	435.676	0.372439	0.3755	0.991849	0.321271	0.616415
MET2	6962.77	0.372242	0.248785	1.49624	0.134591	0.395357
CAALFM_C108860CA	1345.55	0.371595	0.144212	2.57673	0.00997409	0.0852104
CAALFM_C400070CA	14219.3	0.371523	0.330941	1.12262	0.261597	0.559887
CAALFM_C110050WA	14.6877	0.371186	0.662535	0.560251	0.575308	0.801486
MPP10	14569.2	0.371138	0.353329	1.0504	0.293533	0.589133
CAALFM_C207250CA	90.7621	0.371032	0.36439	1.01823	0.30857	0.602984
CAALFM_C209560CA	649.148	0.368928	0.248289	1.48588	0.13731	0.399933
MED19	861.341	0.368636	0.169601	2.17355	0.0297386	0.171049
CAALFM_C500550CA	672.734	0.367784	0.27475	1.33861	0.180696	0.463346
GNP3	981.234	0.367618	0.418796	0.877798	0.380054	0.667069
CAALFM_CR02030CA	2801.99	0.367612	0.424163	0.866675	0.38612	0.671523
RIA1	5416.49	0.367327	0.290797	1.26317	0.206527	0.492933
GRE2	680.067	0.367035	0.519043	0.707138	0.47948	0.733816
CAALFM_C204120CA	5437.22	0.366798	0.437196	0.838979	0.401481	0.682941
PEX5	7220.65	0.366716	0.320635	1.14372	0.252741	0.550963
CDC68	2956.93	0.366526	0.162372	2.25732	0.0239879	0.150451
OFI1	30.3182	0.366459	0.576342	0.635836	0.524883	0.768692
CAALFM_C602530CA	339.129	0.366429	0.537756	0.681405	0.495615	0.746221
RHD3	8111.35	0.365985	0.389332	0.940035	0.347199	0.639364
TIF4631	15957.4	0.365953	0.255627	1.43159	0.152261	0.421465
NGG1	2166.97	0.365518	0.194165	1.88251	0.0597671	0.257814
CAALFM_C405360CA	90.2734	0.364993	0.412809	0.884168	0.376605	0.664776
CYK3	1195.69	0.364619	0.252427	1.44445	0.148612	0.416213
CAALFM_CR02060WA	1298.65	0.364222	0.30191	1.20639	0.227666	0.521863
LIP4	36.4931	0.364127	0.455027	0.800231	0.423577	0.698634
CAALFM_C109000WA	930.882	0.363478	0.171648	2.11758	0.0342108	0.187365
CAALFM_C307900CA	1681.03	0.363153	0.304495	1.19264	0.233011	0.528975
CAALFM_C504640CA	4223.02	0.363083	0.212588	1.70792	0.0876507	0.313101
CAALFM_CR06210CA	1.12921	0.362352	1.02038	0.355116	0.722503	NA
CAALFM_C504310WA	554.178	0.361905	0.288351	1.25509	0.209448	0.496693
HGT14	949.524	0.361726	0.248289	1.45688	0.14515	0.411058
DIT2	266.88	0.361659	0.342105	1.05716	0.29044	0.586129
CAALFM_C206040CA	191.743	0.36164	0.352295	1.02653	0.304644	0.598729
CAALFM_CR03640CA	2277.73	0.361497	0.161196	2.24259	0.0249234	0.153958
KTR2	418.086	0.361173	0.275414	1.31138	0.189729	0.473874
MED14	681.047	0.36102	0.25298	1.42707	0.15356	0.423532
CAALFM_C302350WA	4055.19	0.360983	0.377211	0.956979	0.338578	0.631573
CAALFM_C102380CA	146.907	0.360797	0.302381	1.19319	0.232796	0.528878
CAALFM_C701060WA	2.48733	0.360316	1.04826	0.343726	0.731052	NA
CAALFM_C113430CA	1637.41	0.360287	0.423232	0.851276	0.394616	0.677689
CAALFM_C301910CA	1282.16	0.358798	0.343371	1.04493	0.296055	0.591812
CAALFM_C702530CA	893.573	0.3575	0.270188	1.32315	0.185784	0.469745
MSN5	13261.4	0.357468	0.193264	1.84964	0.0643657	0.268353
CAALFM_C206160WA	454.206	0.356997	0.200306	1.78226	0.0747066	0.29195
CSP37	18545.8	0.35675	0.417293	0.854915	0.392598	0.676683
SMD2	647.891	0.356099	0.545362	0.65296	0.513782	0.759224
RLM1	1601.21	0.356064	0.304319	1.17003	0.241988	0.53859
CAALFM_C102450CA	1943.72	0.355968	0.494735	0.719512	0.471825	0.728417
FAV3	1788.8	0.355826	0.31259	1.13832	0.254988	0.553873
YCG1	635.261	0.355663	0.275356	1.29165	0.196479	0.480866
MDH1-1	26242.7	0.355228	0.263204	1.34963	0.177134	0.459814
tA(UGC)2	0.962779	0.355061	0.949284	0.37403	0.708382	NA
LKH1	5268.45	0.354515	0.180895	1.95978	0.0500218	0.233969
CAALFM_C602020CA	1613.34	0.354449	0.436211	0.812565	0.416467	0.69184
CAALFM_C504940WA	70.7002	0.354265	0.570425	0.621054	0.534564	0.776096
ALG8	552.387	0.354133	0.368596	0.96076	0.336673	0.630158
TLO13	1705.61	0.354086	0.334559	1.05837	0.289889	0.586129
POL32	1621.09	0.353446	0.222177	1.59083	0.111647	0.35931
CAALFM_C207860WA	612.859	0.352968	0.390601	0.903654	0.366179	0.655355
CAALFM_C200650WA	2056.06	0.351469	0.321382	1.09362	0.274124	0.5725
CAALFM_C501200WA	800.813	0.350566	0.19718	1.7779	0.075421	0.293038
CAALFM_C100970WA	368.749	0.350507	0.233098	1.50369	0.13266	0.392825
ATM1	570.035	0.35038	0.257586	1.36025	0.173752	0.45353
DOA4	2843.44	0.350263	0.192622	1.8184	0.0690033	0.279199
BUD2	1116.73	0.349844	0.276655	1.26455	0.206033	0.492903
CAALFM_CR09410WA	810.961	0.34974	0.240671	1.45319	0.146171	0.413037
UCF1	31523.9	0.349574	0.362523	0.964283	0.334904	0.628419
PRM9	29.8518	0.348639	0.713088	0.488914	0.624903	0.835474
CAALFM_CR03940WA	1591.43	0.348128	0.37502	0.928291	0.353256	0.644076
PGA25	1364.95	0.347968	0.272044	1.27909	0.200867	0.486308
PGA52	31589.5	0.347793	0.283129	1.22839	0.219301	0.510897
APL4	1551.79	0.347712	0.235267	1.47795	0.139422	0.403402
CAALFM_C307120WA	223.341	0.347113	0.417072	0.832261	0.405261	0.684642
CAALFM_C505510CA	1330.3	0.347087	0.323995	1.07127	0.284046	0.581749
YTH1	3072.52	0.346916	0.259294	1.33793	0.180921	0.463346
TSM1	4504.34	0.346876	0.249683	1.38926	0.164753	0.439639
SAP10	3633.08	0.346848	0.299209	1.15922	0.246367	0.543406
CAALFM_C700830CA	4511.99	0.346572	0.250711	1.38235	0.166863	0.443282
CAALFM_C501160CA	41.3496	0.346559	0.778471	0.445178	0.656191	0.854218
CAALFM_C402520CA	435.735	0.346489	0.33389	1.03774	0.299393	0.594777
CAALFM_CR05500CA	668.401	0.346204	0.298815	1.15859	0.246623	0.543406
UGA6	40.2894	0.346181	0.52307	0.661826	0.508083	0.756467
CAALFM_CR03460WA	2004.45	0.346025	0.177352	1.95107	0.0510492	0.236151
CAALFM_C503700CA	6395.66	0.345886	0.322249	1.07335	0.283113	0.581067
CAALFM_C702310CA	116.413	0.345745	0.49093	0.704264	0.481269	0.735588
CAALFM_CR06030CA	31.3386	0.345638	0.463597	0.745556	0.455935	0.721173
BUL4	358.913	0.345574	0.304531	1.13477	0.25647	0.555113
CAALFM_C109520CA	2612.48	0.34551	0.256229	1.34844	0.177516	0.460232
CAALFM_C105370CA	1029.89	0.345289	0.221709	1.5574	0.119375	0.370906
SWI4	3215.3	0.345238	0.198462	1.73957	0.0819344	0.302825
CAALFM_C404860WA	1408.86	0.344412	0.260016	1.32458	0.185311	0.469129
CAALFM_C704160WA	344.53	0.343522	0.415879	0.826014	0.408796	0.688133
CAALFM_C112950WA	814.99	0.343051	0.186213	1.84225	0.0654391	0.270607
CAALFM_C602960WA	674.196	0.342983	0.306189	1.12017	0.262642	0.560869
PLC1	702.913	0.342622	0.314903	1.08802	0.276584	0.574341
PHO81	622.118	0.342436	0.333912	1.02553	0.305114	0.598903
CAALFM_C105010CA	2479.83	0.342306	0.332708	1.02885	0.303551	0.597696
SOD2	4249.93	0.342003	0.192312	1.77838	0.075342	0.293038
CDC27	478.99	0.341793	0.216767	1.57678	0.114846	0.36418
CAALFM_C404040WA	17.9367	0.34091	0.542306	0.628631	0.529591	0.772535
CAALFM_C703210WA	494.731	0.340421	0.37579	0.90588	0.364999	0.655226
CAALFM_C703620CA	1050.59	0.340234	0.242603	1.40243	0.160786	0.434862
CAALFM_CR08330WA	1318.09	0.340081	0.289011	1.17671	0.239313	0.535747
CAALFM_C503640WA	6273.61	0.339788	0.320796	1.0592	0.289508	0.586129
FCR1	3977.11	0.339439	0.437276	0.776259	0.437596	0.708797
CAALFM_C700880CA	1500.13	0.339094	0.549955	0.616585	0.537509	0.77798
CAALFM_C704340CA	1930.42	0.338659	0.306945	1.10332	0.269888	0.567338
CAALFM_C300130CA	10921.6	0.338609	0.340678	0.993926	0.320259	0.614857
CAALFM_C209050CA	1152.34	0.338246	0.352633	0.959202	0.337457	0.630763
PNP1	2971.9	0.337615	0.294726	1.14552	0.251994	0.550082
CAALFM_C110120CA	3654.83	0.337428	0.216666	1.55737	0.119383	0.370906
HRQ2	219.51	0.336681	0.68191	0.493731	0.621496	0.835105
DUS4	2770.14	0.336552	0.360533	0.933485	0.350569	0.642336
RHB1	527.468	0.335713	0.334486	1.00367	0.315539	0.610214
CDH1	2562.05	0.335546	0.200599	1.67272	0.0943816	0.329408
RPN1	7140.78	0.33506	0.12089	2.77161	0.00557791	0.059921
CAALFM_C307660WA	2395.25	0.334688	0.284207	1.17762	0.238948	0.535667
CAALFM_C100190CA	179.3	0.334408	0.608411	0.549641	0.582566	0.808292
BMT5	2184.6	0.334334	0.239191	1.39777	0.162183	0.436328
CAALFM_C209310CA	719.795	0.334234	0.30447	1.09776	0.272311	0.570283
SOL1	2027.88	0.333797	0.204643	1.63112	0.102866	0.342624
CAALFM_C400610WA	1307.96	0.333764	0.323964	1.03025	0.302893	0.597217
CAALFM_C202730WA	4664.4	0.333144	0.204723	1.62729	0.103675	0.343447
BEM1	1503.23	0.333046	0.253727	1.31261	0.189313	0.473592
MED7	522.953	0.33302	0.309536	1.07587	0.281986	0.579916
CAALFM_C403730CA	388.975	0.332658	0.389128	0.85488	0.392618	0.676683
IFA21	554.755	0.332453	0.292537	1.13645	0.25577	0.554575
BCY1	9947.14	0.331987	0.187211	1.77333	0.0761741	0.29416
MON2	959.66	0.331954	0.243825	1.36144	0.173374	0.453227
CAALFM_C601920CA	1655.95	0.331849	0.125421	2.64587	0.00814801	0.0759343
TVP18	1277.26	0.331429	0.195003	1.69961	0.0892034	0.316651
HHO1	6166.29	0.331416	0.27906	1.18761	0.234985	0.530974
CAALFM_CR02590CA	819.591	0.331132	0.234706	1.41084	0.158293	0.430706
NPR2	559.206	0.330613	0.2044	1.61748	0.105774	0.347334
MAM33	2108.57	0.33045	0.3339	0.989666	0.322337	0.617199
CAALFM_C303300CA	4089.88	0.330395	0.231022	1.43014	0.152676	0.421664
CAALFM_C401090CA	213.293	0.330383	0.49675	0.665088	0.505994	0.75418
CAALFM_C303930WA	2236.58	0.330322	0.225055	1.46774	0.142176	0.406576
CAALFM_C110310WA	217.425	0.329401	0.545491	0.603861	0.545936	0.784807
SLA2	2779.22	0.329155	0.222843	1.47707	0.139656	0.403509
HIS4	10043.5	0.329037	0.261453	1.25849	0.208213	0.495031
HST6	28.333	0.328961	0.467141	0.704201	0.481308	0.735588
MUM2	1804.17	0.328819	0.29926	1.09878	0.271866	0.570222
ATF1	2825.25	0.328737	0.339207	0.969132	0.332479	0.626036
CAALFM_CR10120CA	124.143	0.328402	0.44823	0.732665	0.463763	0.723025
CAALFM_CR08900CA	2922.5	0.328097	0.226346	1.44954	0.147187	0.414291
CAALFM_C600900CA	366.591	0.327653	0.304451	1.07621	0.281833	0.579916
GVP36	2185.07	0.327585	0.201841	1.62298	0.104593	0.345303
CAALFM_C304810CA	34605.7	0.327573	0.288489	1.13548	0.256176	0.554866
CAALFM_CR02420WA	2382.22	0.327532	0.392048	0.83544	0.40347	0.683809
ESP1	337.477	0.327353	0.32145	1.01836	0.308505	0.602984
PST3	20081.8	0.327223	0.307733	1.06334	0.28763	0.585499
QDR2	4692.1	0.327162	0.394623	0.82905	0.407076	0.686368
PYC2	6766.43	0.327057	0.378107	0.864985	0.387047	0.672372
HHT21	20442.8	0.327052	0.301395	1.08513	0.277865	0.575819
KIS2	3593.36	0.326208	0.335151	0.973318	0.330395	0.623603
RAD23	7672.81	0.325951	0.170343	1.9135	0.0556846	0.247949
CAALFM_C504120CA	742.53	0.325796	0.288207	1.13042	0.258298	0.557691
CAALFM_C704010WA	2824.36	0.325635	0.247057	1.31806	0.187484	0.471599
CAALFM_C700260CA	2981.32	0.325371	0.211902	1.53548	0.124667	0.380261
JAB1	1284.87	0.325005	0.155615	2.08853	0.0367504	0.196194
POP2	1702.37	0.324765	0.153696	2.11303	0.0345979	0.188476
CAALFM_C400690CA	4300.08	0.324084	0.384411	0.843068	0.399191	0.680933
HGT2	6757.23	0.323829	0.630211	0.513842	0.607362	0.825152
CAALFM_C110090CA	6833.96	0.323632	0.3102	1.0433	0.296809	0.592204
CAALFM_C406420WA	1603.47	0.323218	0.351616	0.919235	0.357972	0.647921
BUD22	3250.13	0.323141	0.477649	0.676523	0.498709	0.748673
TLG2	420.874	0.323002	0.246152	1.31221	0.189451	0.473743
CAALFM_C202790CA	37.2075	0.321698	0.558527	0.575976	0.564632	0.794359
CAALFM_C106750WA	1123.56	0.321447	0.314762	1.02124	0.307142	0.601728
KEM1	2745.84	0.320956	0.180095	1.78215	0.0747248	0.29195
CAALFM_C102200CA	354.108	0.320926	0.195358	1.64276	0.100433	0.338122
CAALFM_C207640WA	3441.87	0.319443	0.299006	1.06835	0.285362	0.582888
SPE2	4037.95	0.319193	0.287836	1.10894	0.267456	0.565567
CAALFM_CR00040CA	3257.37	0.319121	0.269711	1.18319	0.236733	0.533671
TIM21	790.055	0.318806	0.274511	1.16136	0.245496	0.542467
CAALFM_CR02100CA	2464.63	0.318769	0.254032	1.25484	0.209538	0.496693
ALR1	7112.75	0.318714	0.283247	1.12522	0.260497	0.558925
CAALFM_C103120WA	4367.15	0.318644	0.172052	1.85202	0.0640223	0.268291
SNF7	3616.18	0.31837	0.215977	1.47409	0.140456	0.404298
CCN1	612.906	0.317773	0.400174	0.794086	0.427145	0.701126
CAALFM_C400490WA	4147.54	0.317371	0.384393	0.825641	0.409008	0.6883
CAALFM_C111010CA	1177.82	0.31693	0.389336	0.814028	0.415629	0.69184
tD(GUC)3	2.08	0.316771	0.923701	0.342937	0.731646	NA
NUP159	6557.38	0.315944	0.21614	1.46176	0.143807	0.409509
SAC6	8511.6	0.315787	0.22518	1.40238	0.160803	0.434862
CAALFM_CR06230WA	1415.1	0.315565	0.337204	0.935829	0.349361	0.641803
CAALFM_C103240WA	2085.13	0.315532	0.20405	1.54635	0.12202	0.376493
UGT51C1	2523.66	0.315459	0.243584	1.29507	0.195295	0.479744
BMT8	1441.16	0.315457	0.243734	1.29427	0.195572	0.479744
CAALFM_CR10740WA	1967.99	0.314411	0.234689	1.33969	0.180346	0.463346
TES15	364.997	0.314032	0.424172	0.740342	0.459093	0.721649
CAALFM_C106590CA	3208.5	0.313755	0.188153	1.66756	0.0954036	0.330989
FLO8	9036.92	0.313544	0.239937	1.30678	0.191289	0.475195
OCA1	591.457	0.313377	0.220757	1.41955	0.155738	0.427214
PEX13	2385.07	0.313168	0.34062	0.919405	0.357884	0.647921
CAALFM_C100700WA	230.794	0.313017	0.581176	0.538593	0.590168	0.813618
CAALFM_C202620WA	3337.97	0.311984	0.175201	1.78072	0.0749581	0.292489
CAALFM_C102750CA	3600.05	0.311785	0.162784	1.91532	0.0554516	0.247735
PGA39	6.3994	0.311418	0.734017	0.424266	0.671372	0.86263
CTA2	13123.6	0.310536	0.347869	0.892681	0.372028	0.66088
CAALFM_C404870CA	7302.18	0.310148	0.167333	1.85348	0.0638141	0.268107
CAALFM_C400770CA	1588.66	0.309886	0.153595	2.01756	0.0436374	0.215864
CAALFM_C300380CA	691.661	0.309608	0.185405	1.6699	0.0949397	0.330116
CAALFM_C203460CA	2187.91	0.309402	0.202595	1.5272	0.126712	0.383301
CAALFM_C304330CA	8608.87	0.308925	0.262309	1.17771	0.238911	0.535667
CAALFM_C601590WA	3685.74	0.308909	0.230105	1.34247	0.179444	0.462484
CAALFM_C204520CA	279.922	0.308718	0.245534	1.25733	0.208633	0.495318
CAALFM_C503630CA	719.342	0.308638	0.449734	0.686268	0.492544	0.743042
CAALFM_C702210WA	29.0345	0.308469	0.674224	0.457517	0.6473	0.849494
RFX1	1720.87	0.308425	0.255589	1.20672	0.227539	0.521766
MED20	614.302	0.30818	0.173233	1.77899	0.0752406	0.293038
PTC5	2940.78	0.308122	0.31399	0.981312	0.326439	0.620628
RAD14	1429.1	0.307994	0.323257	0.952782	0.340701	0.632715
EXO84	1335.34	0.307938	0.253186	1.21625	0.223889	0.517791
RBR3	2718.79	0.307825	0.270103	1.13966	0.254428	0.553426
CAALFM_C106700WA	1145.2	0.307798	0.26548	1.1594	0.246292	0.543406
CAALFM_CR06840WA	1864.18	0.307595	0.347204	0.88592	0.37566	0.66421
CAALFM_C504080CA	1758.45	0.307383	0.169427	1.81424	0.06964	0.280867
CAALFM_C106380CA	731.374	0.306733	0.275431	1.11365	0.265431	0.563805
CAALFM_C602930WA	6613.71	0.306183	0.212742	1.43922	0.150088	0.417903
TLO4	3041.24	0.306042	0.293515	1.04268	0.297097	0.592262
CAALFM_C600250WA	5655.25	0.305481	0.260877	1.17098	0.241608	0.53833
CAALFM_C202500WA	1675.76	0.305335	0.215292	1.41824	0.156121	0.427519
RPD31	3215.62	0.30514	0.216615	1.40867	0.158932	0.431175
DRS1	10338.4	0.304632	0.410753	0.741641	0.458305	0.721649
CAALFM_CR09840CA	169.81	0.304293	0.447423	0.680102	0.49644	0.746913
UGA1	1532.54	0.303872	0.498239	0.609892	0.541933	0.78172
CAALFM_C700420CA	930.302	0.303603	0.251887	1.20531	0.228082	0.522425
CAALFM_CR09350CA	23.805	0.303109	0.668273	0.45357	0.650138	0.849765
IFA4	264.239	0.303013	0.292861	1.03466	0.300826	0.595824
COI1	2839.8	0.302303	0.33593	0.899899	0.368174	0.657462
PRP45	398.951	0.302103	0.321444	0.939832	0.347304	0.639364
CAALFM_C113130CA	4481.47	0.301683	0.433558	0.695831	0.486535	0.738166
CST5	999.107	0.300964	0.333102	0.903517	0.366251	0.655355
SCW4	20.5962	0.300444	0.621405	0.483492	0.628747	0.836635
GWT1	1190.44	0.299817	0.216155	1.38705	0.165427	0.440995
RAM1	334.395	0.299582	0.269592	1.11124	0.266464	0.564006
CAALFM_C302990CA	1591.09	0.299575	0.354198	0.845783	0.397674	0.680059
APG7	1013.94	0.299397	0.310251	0.965015	0.334537	0.628115
SPE1	3038.99	0.298992	0.241553	1.23779	0.215793	0.506766
CAALFM_C302620CA	180.134	0.298365	0.554636	0.537948	0.590613	0.813618
CAALFM_C503690WA	543.314	0.298364	0.27053	1.10289	0.270076	0.567538
TAR1	228.846	0.297745	0.925684	0.321649	0.747719	0.900197
CAALFM_C210740CA	8509	0.297578	0.341862	0.870464	0.384047	0.669787
CAALFM_C301100WA	254.037	0.297205	0.339614	0.875125	0.381506	0.667663
GPI1	237.729	0.297104	0.451394	0.658191	0.510416	0.756857
CAALFM_C202090WA	866.845	0.296832	0.169183	1.7545	0.0793449	0.299648
CAALFM_C302900WA	1591.01	0.296599	0.355341	0.834688	0.403893	0.683809
CAALFM_C203450WA	1297.21	0.296504	0.272612	1.08764	0.276754	0.574341
MNN14	2041.83	0.296411	0.443146	0.668879	0.503573	0.753577
CAALFM_CR05910WA	4576.88	0.296261	0.353964	0.836981	0.402603	0.683491
TLO5	3869.28	0.296124	0.358758	0.825414	0.409137	0.688328
TAF4	3400.19	0.295786	0.191876	1.54155	0.123183	0.377801
DBP8	5271.15	0.295673	0.449776	0.65738	0.510937	0.757026
SKN2	1511.95	0.295583	0.423801	0.697458	0.485517	0.737351
SEC18	2003.46	0.295417	0.230283	1.28284	0.199548	0.485367
CAALFM_C207510WA	597.205	0.295108	0.263877	1.11835	0.263416	0.561429
RIB1	4019.71	0.295012	0.370882	0.795432	0.426362	0.700779
PRP13	10191.8	0.294885	0.286894	1.02785	0.304018	0.597899
DCP2	8768.38	0.294313	0.22681	1.29762	0.194418	0.479535
CAALFM_C404670CA	2089.92	0.293756	0.325266	0.903127	0.366458	0.655355
CAALFM_CR00980CA	4796.72	0.293624	0.164202	1.78819	0.073745	0.289969
CAALFM_C505340WA	12150.9	0.293382	0.310421	0.94511	0.344603	0.636396
CAALFM_C502830WA	1328.88	0.293298	0.294052	0.997438	0.318552	0.61273
CAALFM_C503670CA	1070.89	0.293165	0.228783	1.28141	0.200049	0.485766
OPT3	3357.87	0.29314	0.397859	0.736794	0.461248	0.722311
CTA1	2369.37	0.292669	0.229506	1.27521	0.202233	0.488002
FTH1	2366.62	0.292363	0.355867	0.821551	0.411332	0.689187
CKA1	3799.01	0.292296	0.239066	1.22266	0.221458	0.513775
CAALFM_C405200CA	11.5576	0.291578	0.709989	0.41068	0.681307	0.867401
CAALFM_CR03620CA	10792.8	0.291515	0.289325	1.00757	0.313661	0.608568
ADAEC	17384.8	0.29119	0.368749	0.789671	0.42972	0.702907
CAALFM_C403740WA	2131.27	0.291147	0.402741	0.722914	0.469733	0.727088
CAALFM_C204130WA	2524.45	0.29106	0.163078	1.78479	0.0742955	0.2912
TIP1	1823.97	0.291058	0.20951	1.38923	0.164762	0.439639
CAALFM_C700780WA	1120.04	0.290863	0.201017	1.44695	0.14791	0.415459
CAALFM_C207440CA	2384.02	0.29057	0.276253	1.05183	0.292879	0.588636
CAALFM_C200230WA	1405.68	0.290423	0.253322	1.14646	0.251605	0.550031
CAALFM_C501890WA	1039.25	0.290326	0.235899	1.23072	0.218426	0.509826
ABP1	13349.3	0.290251	0.388362	0.747372	0.454839	0.720553
CAALFM_C106440CA	982.052	0.290129	0.395032	0.734445	0.462677	0.722926
CAALFM_C500090CA	3048.89	0.290083	0.28909	1.00343	0.315652	0.610214
CAALFM_C403830WA	895.486	0.289914	0.483748	0.599309	0.548967	0.785116
IFF4	526.964	0.289891	0.346029	0.837766	0.402162	0.683491
HFL1	666.66	0.289773	0.238973	1.21258	0.225292	0.519526
CAALFM_C307920WA	3989.15	0.289746	0.283994	1.02025	0.307608	0.602255
RIT1	1547.93	0.289511	0.317895	0.910711	0.362448	0.652938
CAALFM_C502070CA	5248.75	0.289272	0.295703	0.978252	0.32795	0.621837
GRE3	1466.54	0.289163	0.329923	0.876456	0.380782	0.667192
DAL7	59.615	0.288796	0.526404	0.548621	0.583266	0.808737
POP4	954.593	0.288715	0.420113	0.687231	0.491937	0.742868
SNF1	8055.96	0.288645	0.206499	1.3978	0.162173	0.436328
CAALFM_C302580CA	271.117	0.288494	0.166914	1.7284	0.0839164	0.305123
CAALFM_CR06530WA	1407.13	0.28811	0.274108	1.05108	0.293221	0.588746
CAALFM_C101460WA	3331.16	0.287973	0.278439	1.03424	0.301023	0.596009
CAALFM_C301620WA	183.701	0.287938	0.348326	0.826633	0.408445	0.688009
CAALFM_C303760WA	3057.31	0.28762	0.293913	0.978591	0.327782	0.621734
CAALFM_C207870CA	2.39566	0.287499	1.04913	0.274036	0.784057	NA
AMN1	189.321	0.287197	0.476393	0.602858	0.546603	0.785116
OYE32	6444.18	0.286869	0.378706	0.7575	0.448751	0.716273
MED8	315.65	0.28663	0.433706	0.660885	0.508686	0.756678
NCB2	1910.82	0.286629	0.201157	1.4249	0.154185	0.424875
PGA1	3060.01	0.286076	0.267492	1.06947	0.284856	0.582242
CAALFM_C114310WA	1372.48	0.285427	0.226023	1.26282	0.206652	0.492985
YPD1	2438.13	0.285367	0.265132	1.07632	0.281783	0.579916
CAALFM_C501430CA	1680.8	0.285346	0.285752	0.998579	0.317999	0.612157
CAALFM_C111600WA	983.861	0.285132	0.21299	1.33871	0.180665	0.463346
CAALFM_C404490CA	187.413	0.284907	0.454973	0.626207	0.531179	0.774116
CAALFM_C201570WA	98.658	0.283893	0.515585	0.550623	0.581892	0.80804
HHF22	11964.6	0.283595	0.268165	1.05754	0.290265	0.586129
RFC1	5744.88	0.283527	0.222575	1.27385	0.202716	0.488399
CAALFM_C502200WA	10.9083	0.283491	0.768091	0.369086	0.712064	0.883276
CAALFM_C703800WA	362.461	0.283462	0.355981	0.796286	0.425866	0.70047
CAALFM_CR03960CA	535.409	0.283391	0.220562	1.28486	0.198842	0.484583
CAALFM_C405970WA	2816.22	0.28292	0.222418	1.27202	0.203368	0.488724
CAALFM_C305860CA	1015.43	0.282771	0.376439	0.751175	0.452547	0.718926
NUP60	1452.5	0.282699	0.184849	1.52935	0.126177	0.383154
CAALFM_CR09570WA	563.023	0.282069	0.377112	0.747972	0.454477	0.720166
RPT2	17231.1	0.282038	0.24103	1.17014	0.241946	0.53859
CAC2	863.177	0.282025	0.221002	1.27612	0.201913	0.487611
ADR1	610.633	0.281882	0.314207	0.897121	0.369654	0.659145
AAF1	3111.05	0.281858	0.328056	0.859177	0.390243	0.674866
CAALFM_C401470WA	232.971	0.281817	0.312206	0.902665	0.366704	0.655599
TAF145	3624.39	0.281772	0.20134	1.39948	0.161668	0.4357
SEC6	8259.25	0.281531	0.279407	1.0076	0.313644	0.608568
CAALFM_C603780CA	1738.88	0.281393	0.348443	0.80757	0.419338	0.694444
CAALFM_C101540WA	2430.19	0.281326	0.219562	1.28131	0.200086	0.485766
DIM1	1812.35	0.281323	0.565094	0.497834	0.618601	0.833386
CAALFM_C604370WA	626.523	0.281133	0.269716	1.04233	0.297259	0.592394
CAALFM_C304540CA	880.179	0.281042	0.212061	1.32529	0.185076	0.469129
CAALFM_C305020WA	401.546	0.279727	0.219002	1.27728	0.201502	0.486893
CAALFM_C307940WA	3023.64	0.279165	0.278431	1.00264	0.316036	0.61033
FLC2	6258.98	0.2791	0.226728	1.23099	0.218327	0.50979
ALS9	7144.88	0.279076	0.320435	0.87093	0.383792	0.66966
LEM3	6855.95	0.278813	0.208315	1.33842	0.180758	0.463346
CAALFM_C106340WA	117.079	0.278707	0.315993	0.882003	0.377775	0.66531
CAALFM_C305800WA	874.058	0.278411	0.3521	0.790714	0.429111	0.702589
GEA2	1358.72	0.278386	0.217105	1.28226	0.19975	0.485639
BUB3	2233.83	0.278363	0.285208	0.976001	0.329064	0.622027
CTA8	4586.16	0.278311	0.362086	0.768633	0.442111	0.712162
VPS53	3288.99	0.277316	0.226968	1.22183	0.221771	0.514294
CAALFM_C210720CA	2638.56	0.277139	0.250435	1.10663	0.268453	0.565655
CAALFM_C302340WA	139.03	0.276875	0.339535	0.815453	0.414813	0.69184
RRP9	3018.95	0.276646	0.465086	0.594827	0.551959	0.787385
MET8	186.52	0.276621	0.467824	0.591293	0.554324	0.78855
CAALFM_CR06980WA	116.157	0.276594	0.37183	0.743872	0.456954	0.721342
LPI9	5478.34	0.276122	0.250448	1.10251	0.270241	0.56769
CAALFM_C504910WA	888.591	0.275916	0.491689	0.56116	0.574689	0.800986
CAALFM_C111150WA	1341.81	0.275722	0.186943	1.4749	0.140238	0.40413
RDN18	53665.3	0.275093	0.531996	0.517095	0.60509	0.824272
CAALFM_C406360CA	14.7334	0.275092	0.664411	0.414038	0.678846	0.86653
GLN3	4348.13	0.274208	0.20802	1.31818	0.187443	0.471599
ZCF11	1719.66	0.274114	0.190355	1.44002	0.149863	0.417845
CAALFM_C301430WA	858.953	0.273759	0.543491	0.503705	0.614469	0.831125
CAALFM_CR01420WA	3867.33	0.273629	0.255632	1.0704	0.284438	0.581775
CAALFM_C403090WA	2935.62	0.273149	0.394159	0.692991	0.488315	0.739914
SPP1	1324.17	0.272937	0.19792	1.37903	0.167886	0.444419
GBP2	8854.34	0.272639	0.23071	1.18174	0.237309	0.533989
CAALFM_C604530CA	8175.64	0.272444	0.383612	0.710208	0.477575	0.732705
CAALFM_C502130WA	10.6539	0.272319	0.991452	0.274667	0.783572	0.917527
CAALFM_C302070CA	170.213	0.272152	0.345915	0.786759	0.431423	0.70383
CAALFM_C104700CA	2028.44	0.271895	0.238676	1.13918	0.254627	0.553662
MPH1	1056.73	0.271397	0.20047	1.3538	0.175799	0.45751
CAALFM_C403140CA	909.85	0.271296	0.284269	0.954363	0.3399	0.632377
TLO7	4980.7	0.271276	0.357042	0.759787	0.447382	0.715765
TLO16	4228.5	0.271057	0.351006	0.772229	0.439979	0.710873
SLU7	470.844	0.270839	0.241577	1.12113	0.262233	0.560857
VPS2	1960.98	0.270734	0.170599	1.58696	0.112522	0.360048
CAALFM_C303680WA	4975.97	0.27059	0.229831	1.17735	0.239057	0.535667
CAALFM_C106910CA	2238.7	0.270144	0.147791	1.82789	0.0675668	0.275752
CAALFM_C102700CA	1347.18	0.270079	0.579768	0.46584	0.64133	0.846004
CTA3	14790.9	0.269996	0.249035	1.08417	0.278289	0.576115
CAALFM_C107860WA	53.3268	0.269575	0.41813	0.644716	0.519111	0.764153
CAALFM_C205830CA	1386.5	0.269511	0.409485	0.65817	0.510429	0.756857
CAALFM_C103930WA	247.393	0.269288	0.382661	0.703726	0.481604	0.73578
GTT12	1133.34	0.269272	0.334922	0.803985	0.421406	0.696927
MNT3	300.134	0.268938	0.434289	0.619261	0.535745	0.776477
CAALFM_C101150CA	1357.4	0.268768	0.408179	0.658455	0.510246	0.756857
CAALFM_C109210CA	2032.92	0.268719	0.216667	1.24024	0.214888	0.505221
CAALFM_C305550CA	921.707	0.267993	0.261116	1.02634	0.304733	0.598729
NOT4	4962.45	0.267897	0.214613	1.24828	0.211929	0.500183
CAALFM_CR08650CA	5907.47	0.267823	0.252313	1.06147	0.288477	0.585932
CAALFM_C503470CA	3909.53	0.267425	0.315561	0.847457	0.39674	0.679398
BAT21	4010.33	0.267211	0.266411	1.00301	0.315858	0.61033
CAALFM_C300100WA	1778.86	0.26713	0.349764	0.763742	0.445021	0.714289
TGL99	409.771	0.267019	0.327739	0.814732	0.415226	0.69184
CAALFM_C704260WA	7344.5	0.266835	0.244758	1.0902	0.275626	0.574013
AOX1	787.85	0.2667	0.351451	0.758854	0.44794	0.715907
VID27	15231	0.266018	0.318962	0.834011	0.404275	0.683809
PHO8	937.203	0.265961	0.765401	0.347479	0.728232	0.892146
CAALFM_C101850CA	1682.62	0.26586	0.188578	1.40982	0.158594	0.430737
MGE1	3430	0.265832	0.274317	0.969068	0.332511	0.626036
CAALFM_C106600WA	8571.65	0.265802	0.270465	0.982758	0.325726	0.620114
SUR7	13387.2	0.265515	0.272975	0.972672	0.330716	0.623805
CAALFM_C302630CA	2482.98	0.265294	0.288931	0.918191	0.358519	0.648527
CAALFM_C303770CA	2101.15	0.265211	0.22612	1.17288	0.240846	0.536827
CAALFM_C703260CA	488.404	0.265078	0.365001	0.726238	0.467693	0.726426
CAALFM_C603460WA	5322.74	0.264298	0.20764	1.27287	0.203065	0.488724
SPB1	6510.96	0.264275	0.449172	0.588359	0.556291	0.789882
ZCF30	1627.22	0.263579	0.194974	1.35187	0.176417	0.4586
CAALFM_C101340CA	664.456	0.263273	0.159534	1.65026	0.09889	0.337431
CTA24	13332.6	0.263206	0.344557	0.763896	0.44493	0.714289
CAALFM_C602550WA	16.495	0.263165	0.775076	0.339535	0.734207	0.894761
MAS1	3385.97	0.263154	0.276736	0.950921	0.341645	0.633518
CSE4	1189.5	0.263106	0.325994	0.807088	0.419616	0.694539
CAALFM_C702100WA	9171.01	0.262644	0.203829	1.28855	0.197555	0.48233
CAALFM_CR00130CA	2722.41	0.262577	0.198027	1.32597	0.18485	0.469055
CAALFM_C304940WA	1737.68	0.262489	0.342145	0.767186	0.442971	0.713171
SLM2	5014.89	0.262343	0.268735	0.976216	0.328957	0.622017
MRT4	2763.33	0.261917	0.57304	0.457065	0.647624	0.849735
SAM50	268.128	0.261624	0.517587	0.505468	0.61323	0.83026
IFR2	4256.73	0.261276	0.218739	1.19446	0.232297	0.528801
CAALFM_C209930WA	820.586	0.260631	0.180284	1.44567	0.148269	0.415829
CAALFM_C301720CA	4363.93	0.260618	0.21153	1.23206	0.217926	0.509171
tS(AGA)3	0.817233	0.259968	0.875637	0.29689	0.766551	NA
CAALFM_C202230CA	39.9495	0.259953	0.618656	0.420191	0.674346	0.863976
TLO8	3929.95	0.259941	0.319996	0.812328	0.416604	0.69184
NOT5	4437.79	0.259883	0.202974	1.28037	0.200414	0.485924
HAM1	1044.72	0.259346	0.503334	0.515257	0.606374	0.824905
PGA38	4427.33	0.25922	0.300675	0.862126	0.388618	0.674022
ASK1	622.797	0.259095	0.266928	0.970656	0.33172	0.625313
CAALFM_CR08620CA	1336.36	0.258694	0.192524	1.34369	0.179047	0.462112
SEC27	4012.1	0.258493	0.21497	1.20246	0.229184	0.524167
CAALFM_C401570CA	7.97846	0.25796	0.935819	0.275651	0.782816	0.917248
TLO10	14917.8	0.257821	0.347863	0.741155	0.458599	0.721649
CAALFM_C300500CA	1236.29	0.257676	0.23849	1.08045	0.279943	0.577977
CAALFM_CR03710CA	610.175	0.257614	0.305024	0.84457	0.398351	0.680474
CAALFM_CR10170CA	1339.86	0.257471	0.2742	0.938988	0.347737	0.639586
CAALFM_CR07920WA	2918.94	0.25742	0.137702	1.8694	0.0615672	0.262077
SSU81	953.02	0.256471	0.230521	1.11257	0.265893	0.563987
CAALFM_C110710CA	780.311	0.256281	0.348366	0.735667	0.461934	0.722926
CAALFM_C703680WA	799.823	0.255844	0.237408	1.07766	0.281187	0.579916
VPS11	995.255	0.25548	0.25292	1.01012	0.312437	0.607251
TLO11	5647.4	0.25535	0.348356	0.733015	0.463549	0.723025
CAALFM_C102030CA	598.955	0.255275	0.343082	0.744066	0.456837	0.721342
CAALFM_C210230WA	1552.81	0.25525	0.178517	1.42983	0.152764	0.421718
CAALFM_C504170WA	4218.05	0.255049	0.189576	1.34536	0.178508	0.461412
RPT1	9914.78	0.254954	0.240523	1.06	0.289145	0.586129
CAALFM_C206410WA	0.565704	0.254924	0.826727	0.308353	0.757814	NA
SSN3	827.392	0.254591	0.220179	1.15629	0.247561	0.544386
CAALFM_CR02930WA	3422.41	0.254468	0.267889	0.9499	0.342163	0.633518
TIP20	1134.38	0.25403	0.26212	0.969137	0.332477	0.626036
CAALFM_CR09060WA	2.08767	0.25393	1.02976	0.246592	0.805224	NA
MBF1	16143.7	0.253792	0.242902	1.04484	0.296099	0.591812
CAALFM_C502620CA	1862.92	0.253787	0.143371	1.77014	0.0767045	0.294526
CAALFM_C402700WA	383.313	0.253728	0.253233	1.00195	0.316367	0.61033
CAALFM_C600760WA	1755.84	0.253642	0.280757	0.903419	0.366303	0.655355
CAALFM_C600700CA	1591.55	0.253328	0.331726	0.763665	0.445067	0.714289
POT1	3845.72	0.253293	0.396179	0.639339	0.522602	0.767208
CAALFM_C210760CA	3840.66	0.253282	0.240471	1.05327	0.292217	0.58818
CAALFM_C102960CA	3957	0.253107	0.199308	1.26993	0.204109	0.489448
CAALFM_CR00720WA	2.39379	0.252984	1.02646	0.246463	0.805324	NA
ZCF28	346.378	0.252707	0.251204	1.00598	0.314425	0.608972
ZCF21	4215.73	0.252494	0.352357	0.716586	0.47363	0.730217
CAALFM_C201490CA	2371.22	0.25249	0.219211	1.15181	0.249397	0.546944
CAALFM_C202080WA	34.5916	0.252188	0.585733	0.43055	0.666795	0.859969
CAALFM_C601550CA	1056.22	0.252125	0.365776	0.689287	0.490643	0.742196
YPT53	791.232	0.251918	0.237944	1.05873	0.289724	0.586129
ORC4	1753.89	0.25189	0.152526	1.65146	0.0986445	0.337214
CAALFM_C112940CA	10.4864	0.251236	0.629489	0.39911	0.689812	0.872516
CAALFM_C105730WA	19.6609	0.251215	0.894241	0.280926	0.778767	0.916248
HAP3	846.034	0.251094	0.249823	1.00509	0.314855	0.609441
CAALFM_CR05550CA	5991.25	0.250809	0.324526	0.772848	0.439613	0.710873
CAALFM_C601020WA	56.0125	0.25068	0.465851	0.538113	0.590499	0.813618
LYS1	2007.42	0.250493	0.352016	0.711597	0.476714	0.732323
TFS1	13159.6	0.249985	0.263338	0.949292	0.342472	0.633811
CAALFM_C108830CA	5.70726	0.249693	0.862254	0.289581	0.772136	0.915271
CAALFM_C700030WA	7037.87	0.24949	0.290233	0.859622	0.389998	0.674632
CAALFM_C107390WA	3595.61	0.249423	0.15578	1.60112	0.109349	0.354332
SLP2	1353.25	0.249145	0.201536	1.23623	0.216372	0.507409
PRO3	5685.29	0.24908	0.37431	0.665438	0.50577	0.754107
CAALFM_CR07750CA	3831.92	0.249066	0.352131	0.707311	0.479373	0.733816
CAALFM_C406280CA	372.738	0.24866	0.275168	0.903667	0.366172	0.655355
CAALFM_C200540WA	4117.29	0.248628	0.226386	1.09825	0.272097	0.570222
SPT20	1483.07	0.248503	0.220665	1.12616	0.260098	0.558433
CAALFM_C502350CA	201.966	0.248211	0.353527	0.702099	0.482617	0.736595
YBP1	1155.61	0.247959	0.229096	1.08234	0.279104	0.577021
IST2	2380.43	0.247791	0.237539	1.04316	0.296875	0.592204
HNT1	3107.97	0.247604	0.335286	0.738486	0.460219	0.721991
CAALFM_C400470CA	3164.18	0.247311	0.180917	1.36698	0.17163	0.450045
CAALFM_CR06040WA	9144.64	0.246946	0.246078	1.00353	0.315606	0.610214
CAALFM_C102310CA	164.145	0.246851	0.364619	0.677012	0.498398	0.74839
FET3	886.044	0.246686	0.199462	1.23676	0.216177	0.507409
CAALFM_C102160WA	426.991	0.246496	0.24284	1.01506	0.310078	0.604186
TFA1	2517.38	0.246478	0.173757	1.41852	0.15604	0.42749
ECI1	1245.49	0.245161	0.299998	0.81721	0.413809	0.691548
XYL2	44374	0.244785	0.458833	0.533494	0.593691	0.815751
RBT5	248244	0.24434	0.543568	0.449512	0.653062	0.851841
CAALFM_C113790CA	299.775	0.244307	0.335459	0.728277	0.466444	0.725795
TLO34	16992.4	0.244277	0.346926	0.70412	0.481358	0.735588
CAALFM_CR07570WA	668.901	0.244158	0.223984	1.09007	0.275684	0.574013
CAALFM_CR01130WA	2255.48	0.243862	0.20929	1.16518	0.243945	0.540983
POB3	6101.08	0.243712	0.171722	1.41922	0.155834	0.427214
CAALFM_C703880CA	341.493	0.243678	0.335273	0.726807	0.467344	0.726296
CAALFM_C401140CA	247.905	0.243657	0.495384	0.491854	0.622822	0.835202
CAALFM_C401460CA	537.935	0.24354	0.242104	1.00593	0.314449	0.608972
CAALFM_C110620WA	7610.26	0.242754	0.402856	0.602583	0.546786	0.785116
GSL1	831.648	0.242665	0.227511	1.06661	0.28615	0.58372
PEX22	979.841	0.242621	0.429302	0.565153	0.57197	0.800232
CAALFM_CR05540CA	3111.93	0.242501	0.318167	0.76218	0.445952	0.714784
CAALFM_C104990CA	1002.41	0.242327	0.270679	0.895259	0.370649	0.660301
IFM3	833.237	0.242265	0.417908	0.579709	0.562111	0.79337
RIX7	7227.98	0.242165	0.362734	0.667612	0.504381	0.753813
CAALFM_C700210CA	1004.16	0.241784	0.175241	1.37972	0.167672	0.444377
CAALFM_CR06430WA	140.585	0.24168	0.358282	0.674553	0.49996	0.749951
MAC1	1069.7	0.241647	0.249497	0.968536	0.332777	0.626343
CAALFM_C106320WA	638.505	0.241418	0.181308	1.33154	0.183012	0.466195
MXR1	4366.15	0.241258	0.296148	0.814655	0.41527	0.69184
CAALFM_C102410CA	573.254	0.24046	0.371137	0.647901	0.517049	0.761844
CAALFM_C210850CA	4097.37	0.240182	0.266613	0.900863	0.367661	0.656737
CAALFM_C205330CA	995.238	0.239885	0.250864	0.956235	0.338953	0.631573
CAALFM_C306150WA	1587.38	0.23973	0.176693	1.35676	0.174857	0.45564
CAALFM_C102830WA	813.212	0.238528	0.167494	1.4241	0.154419	0.424971
ERB1	3277.36	0.238429	0.376036	0.634059	0.526042	0.769188
CAALFM_C201260WA	417.87	0.238388	0.309795	0.769505	0.441594	0.711701
UGA2	3488.29	0.238219	0.30926	0.770286	0.44113	0.711516
CAALFM_C501880CA	1091.31	0.23813	0.237687	1.00187	0.316409	0.61033
CAALFM_CR05890CA	2515.49	0.238074	0.211167	1.12742	0.259565	0.558433
CAALFM_C702450WA	2205.79	0.238045	0.244826	0.972303	0.3309	0.623959
YME1	16837.6	0.238026	0.233468	1.01952	0.307955	0.602551
CAALFM_C405180CA	2257.91	0.237944	0.200224	1.18839	0.23468	0.530785
CAALFM_C102090CA	770.379	0.23772	0.250255	0.94991	0.342158	0.633518
CAALFM_C404010WA	1359.99	0.23708	0.308685	0.768032	0.442468	0.712549
CAALFM_C601490CA	249.838	0.2369	0.575513	0.411632	0.680609	0.867401
ADH2	26367.5	0.23681	0.510268	0.464091	0.642583	0.846674
TLO9	7359.24	0.236666	0.338587	0.698981	0.484564	0.737351
CAALFM_CR03910CA	2370.64	0.236523	0.220945	1.07051	0.284392	0.581775
CAALFM_C602110WA	241.321	0.236189	0.245346	0.962676	0.33571	0.628939
SAM35	2337.2	0.236162	0.283171	0.833989	0.404287	0.683809
CAALFM_C103430WA	1029.89	0.235891	0.265526	0.888389	0.374332	0.662861
CAALFM_C306440WA	13640.3	0.235255	0.258054	0.911652	0.361952	0.652289
RVS167	9668.18	0.234721	0.278312	0.843374	0.399019	0.680888
CAALFM_C200410CA	7045.83	0.233965	0.482701	0.4847	0.627889	0.836635
CAALFM_CR00820CA	715.356	0.233884	0.166138	1.40777	0.159198	0.431516
CAALFM_C401960CA	1695.56	0.233395	0.217692	1.07213	0.28366	0.581351
AGE3	3881.3	0.23328	0.278772	0.836816	0.402696	0.683491
SLA1	11352.4	0.233031	0.23848	0.977151	0.328495	0.621909
FMO1	173.576	0.23302	0.510771	0.456212	0.648238	0.849735
CAALFM_C207630CA	5077.85	0.232133	0.495416	0.468561	0.639383	0.844707
CAALFM_C204620WA	7599.94	0.231766	0.151178	1.53307	0.125259	0.381311
ENP1	1940.67	0.23155	0.499554	0.463513	0.642997	0.846674
LIP6	568.6	0.23121	0.255219	0.905928	0.364974	0.655226
UME1	2981.19	0.231141	0.176083	1.31269	0.189289	0.473592
PHO23	1522.1	0.229651	0.280388	0.819048	0.412759	0.690709
DUT1	3781.68	0.229223	0.288643	0.794143	0.427112	0.701126
CAALFM_C106540CA	1349.12	0.229111	0.307165	0.745891	0.455733	0.721062
SRP101	3999.45	0.228486	0.178456	1.28035	0.200422	0.485924
CAALFM_C105280WA	955.521	0.227795	0.162583	1.4011	0.161184	0.435302
CCR4	4170.48	0.22763	0.165727	1.37353	0.169589	0.446661
CAALFM_C110340WA	766.144	0.227586	0.261345	0.870828	0.383848	0.66966
CAALFM_C200200WA	1381.75	0.227581	0.203262	1.11964	0.262866	0.560869
EAF7	2961.13	0.227563	0.259257	0.877751	0.380079	0.667069
CAALFM_C402860WA	4948.83	0.22756	0.354984	0.641044	0.521494	0.766374
ZCF16	428.734	0.227434	0.331392	0.686299	0.492525	0.743042
MED9	555.979	0.227156	0.225829	1.00588	0.314475	0.608972
CAALFM_C405610CA	17208	0.226736	0.29207	0.776306	0.437568	0.708797
TIP120	1934.5	0.226686	0.177948	1.27389	0.202701	0.488399
CAALFM_C105970WA	19.3922	0.226389	0.595831	0.379956	0.703978	0.878221
CAALFM_C102060WA	1723.02	0.226214	0.205948	1.0984	0.272029	0.570222
CAALFM_C200880WA	659.705	0.225981	0.32436	0.696699	0.485991	0.737706
NAG1	2225.37	0.22598	0.303484	0.744618	0.456503	0.721342
CAALFM_C501000CA	3968.32	0.225852	0.192503	1.17324	0.2407	0.536756
CAALFM_CR03980WA	1796.31	0.225713	0.249044	0.906318	0.364767	0.655226
CAALFM_C210460CA	3330.74	0.225678	0.192212	1.17411	0.240351	0.536755
NIP1	3594.28	0.224963	0.357097	0.629977	0.52871	0.7718
CAALFM_C400420CA	10737.5	0.224521	0.253806	0.884615	0.376364	0.664542
CAALFM_C702430CA	474.263	0.22433	0.388081	0.578048	0.563232	0.793918
CAALFM_C305410WA	2996.67	0.224206	0.19615	1.14303	0.253026	0.550963
CAALFM_C702510WA	415.041	0.223527	0.300893	0.742879	0.457555	0.721342
CAALFM_C402230CA	17.0223	0.222933	0.780136	0.285762	0.77506	0.915271
CAALFM_CR00880WA	233.379	0.222849	0.383187	0.581567	0.560858	0.792474
GIT3	4567.29	0.222492	0.296656	0.750002	0.453253	0.719342
CCT8	14887.1	0.222137	0.290804	0.763873	0.444943	0.714289
BMT9	265.751	0.22195	0.463525	0.47883	0.632059	0.839342
CAALFM_C101390CA	1979.39	0.22176	0.258932	0.856442	0.391754	0.676144
CAALFM_C301780CA	394.85	0.221537	0.384641	0.575958	0.564644	0.794359
STP4	3546.26	0.220614	0.562406	0.392269	0.694859	0.874836
CAALFM_C600560WA	1645.78	0.220501	0.27121	0.813026	0.416203	0.69184
CAALFM_CR08980CA	1256.47	0.220285	0.202451	1.08809	0.276556	0.574341
CAALFM_C500600CA	23.6543	0.220228	0.77102	0.285632	0.77516	0.915271
CDC7	1081.91	0.219848	0.248804	0.883621	0.376901	0.664937
EXO70	1057.41	0.21964	0.325653	0.674458	0.50002	0.749951
AFG3	4022.08	0.219524	0.228044	0.96264	0.335728	0.628939
CAALFM_C700580CA	610.256	0.219091	0.19994	1.09578	0.273174	0.571068
CAALFM_C203630WA	12.9469	0.218393	0.621925	0.351157	0.72547	0.890902
CAALFM_C105780WA	2661.38	0.218384	0.151232	1.44404	0.148728	0.416213
TRY6	546.929	0.21832	0.471326	0.463204	0.643218	0.846674
CAALFM_CR00890CA	258.24	0.218008	0.365122	0.597084	0.550451	0.786689
PGA42	5.3682	0.218005	0.851996	0.255876	0.798047	0.92267
CDR2	17431.4	0.21791	0.190615	1.1432	0.252957	0.550963
SAC3	1717.58	0.217876	0.186809	1.1663	0.243492	0.540174
CAM1-1	3261.58	0.216854	0.274792	0.789158	0.43002	0.703022
VTC4	6576.32	0.216467	0.223633	0.967958	0.333066	0.626502
BIG1	438.618	0.215916	0.326822	0.660653	0.508835	0.756678
APM4	750.14	0.215802	0.265604	0.812496	0.416507	0.69184
CAALFM_CR00010CA	187.635	0.215725	0.483981	0.445731	0.655791	0.853917
TUP1	22431.7	0.215535	0.327454	0.658213	0.510401	0.756857
CAALFM_CR05980WA	3139.67	0.215398	0.219627	0.980747	0.326718	0.620628
CAALFM_C401280CA	1988.38	0.215365	0.220392	0.977189	0.328476	0.621909
ASE1	522.813	0.214838	0.235299	0.913041	0.361221	0.65168
ETR1	8407.35	0.214063	0.29728	0.720072	0.471481	0.728345
CAALFM_C504550WA	725.07	0.213814	0.245738	0.870091	0.384251	0.669791
PRP5	5570.94	0.213667	0.298924	0.714786	0.474741	0.730756
PKH2	5424.05	0.213506	0.243725	0.876013	0.381023	0.667192
CAALFM_CR02320WA	3.71736	0.213317	1.04339	0.204446	0.838005	0.941968
CAALFM_C206560WA	47.773	0.213274	0.703113	0.303329	0.761639	0.910523
AUT7	4534.2	0.213228	0.355635	0.59957	0.548793	0.785116
CAALFM_C603040CA	620.696	0.212062	0.257516	0.823491	0.410229	0.688765
CAALFM_CR08000CA	7734.07	0.211795	0.235594	0.898984	0.368661	0.657948
PTR3	693.794	0.211765	0.212134	0.998259	0.318154	0.612157
CAALFM_C305790CA	285.544	0.211303	0.310417	0.680706	0.496058	0.746521
MED16	1174.52	0.211259	0.205139	1.02983	0.303089	0.597413
CAALFM_C208930WA	1259.66	0.210688	0.494043	0.426457	0.669775	0.861727
VMA22	104.476	0.210659	0.321979	0.654262	0.512943	0.758898
CAALFM_CR07850WA	1205.87	0.210363	0.238076	0.883598	0.376913	0.664937
REX2	847.411	0.210318	0.489693	0.42949	0.667566	0.860083
CAALFM_C501170WA	467.842	0.210246	0.224899	0.934848	0.349866	0.641963
VPS33	788.629	0.210245	0.228677	0.919396	0.357889	0.647921
XUT1	833.71	0.209319	0.528496	0.396065	0.692057	0.873113
CAALFM_C107210CA	3480.27	0.209226	0.238324	0.877905	0.379995	0.667069
CAALFM_C701210CA	2923.76	0.209166	0.357639	0.584854	0.558646	0.791028
CAALFM_C207530CA	5.31775	0.209152	0.803393	0.260336	0.794604	0.922155
CAALFM_C700040CA	1691.85	0.20852	0.298886	0.697656	0.485392	0.737351
CAALFM_CR00460CA	2487.91	0.208501	0.388757	0.536329	0.591731	0.814012
CAALFM_CR02970CA	3997.97	0.208256	0.150954	1.3796	0.16771	0.444377
PEX3	672.059	0.208245	0.210407	0.989726	0.322308	0.617199
CAALFM_C400170WA	12648.1	0.208042	0.241644	0.860947	0.389267	0.674377
RPC31	1650.2	0.207988	0.252379	0.82411	0.409877	0.688765
RFA1	6512.19	0.207171	0.246022	0.842083	0.399742	0.681305
CAALFM_CR03840CA	234.723	0.206844	0.439526	0.470608	0.637921	0.843502
VPS20	1246.05	0.206489	0.186481	1.10729	0.268168	0.565655
DFG16	1693.38	0.206179	0.210265	0.980567	0.326806	0.620628
KEL1	7640.74	0.205883	0.286277	0.719173	0.472034	0.728417
CAALFM_C501410CA	881.563	0.205827	0.418765	0.49151	0.623066	0.835202
CAALFM_C303060WA	225.701	0.205549	0.262876	0.781925	0.434259	0.706375
ALD6	409.32	0.205492	0.395134	0.520057	0.603024	0.822171
KCH1	1435.6	0.205216	0.227206	0.903217	0.366411	0.655355
CAALFM_C104560WA	946.279	0.204781	0.321429	0.637096	0.524062	0.768322
MOB1	1371.79	0.204704	0.262898	0.778647	0.436188	0.708066
SIP5	5057.55	0.204632	0.253547	0.807078	0.419622	0.694539
CAALFM_C200600CA	1504.6	0.204289	0.46443	0.439872	0.66003	0.856308
PUT1	713.423	0.204067	0.625908	0.326033	0.7444	0.899372
CAALFM_C703370CA	2685.94	0.203537	0.18312	1.1115	0.266354	0.564006
SYS1	1899.69	0.203235	0.283646	0.71651	0.473676	0.730217
CSA1	123050	0.202959	0.383533	0.529183	0.596679	0.818127
UTP15	2291.73	0.202592	0.373184	0.542874	0.587217	0.811624
CAALFM_C205220CA	1760.56	0.202442	0.196116	1.03225	0.301954	0.596709
CAALFM_C406240WA	484.988	0.202191	0.200733	1.00726	0.313808	0.608568
SDH1	1823.19	0.201851	0.240232	0.840234	0.400777	0.682311
CAALFM_C503730WA	24.6233	0.201638	0.543684	0.370873	0.710732	0.882874
ABD1	3298.86	0.201501	0.242747	0.830087	0.40649	0.686092
CAALFM_C406790WA	2835.91	0.201449	0.400757	0.502671	0.615196	0.831742
CAALFM_C301950CA	1234.65	0.200942	0.263062	0.763858	0.444952	0.714289
CAALFM_C300400CA	1009	0.200914	0.315756	0.636295	0.524584	0.768692
CAALFM_C500790CA	6611.25	0.199891	0.302589	0.660604	0.508866	0.756678
PTP1	4909.41	0.199829	0.319294	0.625844	0.531417	0.774279
CAALFM_C209790WA	417.335	0.199314	0.47228	0.422026	0.673006	0.863825
CAALFM_CR10800CA	8055.74	0.198797	0.338418	0.58743	0.556915	0.790007
CAALFM_C307540CA	777.58	0.198744	0.376674	0.52763	0.597756	0.818446
CAALFM_C406710WA	950.965	0.198621	0.267007	0.743879	0.45695	0.721342
CAALFM_CR10810CA	5489.69	0.198456	0.280101	0.708517	0.478624	0.733603
CAALFM_C200280CA	664.826	0.198275	0.263933	0.751232	0.452513	0.718926
CAALFM_C112350WA	2456.13	0.198262	0.312616	0.634201	0.525949	0.769188
TRP1	2540.78	0.198065	0.320445	0.618092	0.536515	0.776908
SNT1	6342.31	0.197929	0.293574	0.674203	0.500182	0.749951
CAALFM_C502480WA	2725.24	0.197717	0.20675	0.956309	0.338916	0.631573
CAALFM_C501190WA	1993.36	0.197521	0.25831	0.764666	0.444471	0.714289
CAALFM_C107060CA	1305.57	0.197325	0.45277	0.435817	0.66297	0.857693
CAALFM_CR03330WA	1577.6	0.197319	0.225189	0.876236	0.380902	0.667192
CAALFM_C108180CA	12074.1	0.197202	0.239531	0.823282	0.410348	0.688765
CAALFM_C206520CA	847.109	0.196906	0.169082	1.16456	0.244198	0.541341
CAALFM_C402400CA	237.148	0.196701	0.312185	0.630079	0.528643	0.7718
CAALFM_C403490CA	37.3956	0.19662	0.559928	0.351153	0.725474	0.890902
CAALFM_C402040WA	625.453	0.195802	0.266526	0.734644	0.462556	0.722926
CAALFM_C201250WA	866.109	0.195742	0.278382	0.703139	0.481969	0.736155
CAALFM_C110080WA	844.649	0.19561	0.503933	0.388165	0.697894	0.875157
PRO2	1420.78	0.19553	0.253035	0.772739	0.439677	0.710873
ORM1	2129.98	0.195139	0.255723	0.763087	0.445412	0.714289
CAALFM_C301310WA	986.272	0.195139	0.296653	0.6578	0.510667	0.756857
ERG6	1359.63	0.194916	0.378572	0.514871	0.606643	0.824987
GPI19	383.149	0.194853	0.197939	0.984413	0.324912	0.619333
MNR2	6919.46	0.194444	0.232923	0.834799	0.403831	0.683809
RMT2	1130.08	0.194309	0.390744	0.49728	0.618992	0.833386
ARG2	519.195	0.194104	0.336276	0.577217	0.563793	0.793918
CAALFM_C307550CA	1539.48	0.193713	0.453324	0.427316	0.669149	0.861336
CAALFM_C400060WA	1009.28	0.193651	0.304627	0.635699	0.524972	0.768692
CAALFM_C401830CA	1961.69	0.193587	0.267801	0.722877	0.469756	0.727088
CAALFM_C108340CA	927.599	0.193393	0.294022	0.657749	0.5107	0.756857
HIP1	5045.38	0.193276	0.228456	0.846011	0.397547	0.680059
CAALFM_C208330WA	1291.33	0.193247	0.178287	1.08391	0.278404	0.576157
CAALFM_C505270CA	3066.62	0.192808	0.288136	0.669158	0.503395	0.753496
HOS2	726.403	0.192498	0.266993	0.720986	0.470918	0.728161
CAALFM_C405800CA	807.907	0.192225	0.332961	0.57732	0.563723	0.793918
ZCF38	1717.84	0.192197	0.315985	0.608248	0.543023	0.78276
MTG2	1845.62	0.191754	0.396948	0.483071	0.629045	0.836635
FAA2-1	1122.43	0.191747	0.342863	0.559253	0.575989	0.801706
CAALFM_C110510WA	7.44511	0.191502	0.838652	0.228344	0.819379	0.933866
CAALFM_C307630CA	3221.71	0.191448	0.238824	0.801627	0.422769	0.69824
RPR2	466.28	0.190878	0.284568	0.670764	0.502371	0.752146
CAALFM_CR08500WA	4320.29	0.189359	0.341169	0.555031	0.578874	0.80499
CAALFM_C201390WA	3448.34	0.18887	0.214586	0.880162	0.378771	0.66649
CAALFM_C208240WA	3977.61	0.188594	0.254431	0.741239	0.458549	0.721649
CAALFM_C702960CA	799.974	0.188533	0.236806	0.796148	0.425946	0.70047
CAALFM_C105520WA	1287.22	0.188286	0.26789	0.702848	0.48215	0.736248
CAALFM_C703890CA	8921.24	0.188243	0.163075	1.15434	0.248362	0.545453
GDH3	27922	0.1881	0.531119	0.354158	0.72322	0.889382
CAALFM_C201800WA	59.7149	0.187689	0.387969	0.483773	0.628547	0.836635
CAALFM_CR07510WA	553.659	0.18755	0.471751	0.397562	0.690953	0.872516
CAALFM_C603180CA	5254.07	0.187522	0.436224	0.429875	0.667287	0.860078
CAALFM_C405340WA	402.057	0.187502	0.25505	0.735159	0.462243	0.722926
CAALFM_C106650WA	1183.05	0.187425	0.259209	0.723065	0.46964	0.727088
CAALFM_CR03230WA	1980.65	0.187421	0.195401	0.959163	0.337477	0.630763
CKA2	928.153	0.187182	0.343242	0.545335	0.585523	0.810227
CAALFM_C109980CA	647.333	0.187076	0.337225	0.55475	0.579065	0.805074
[truncated: 4,264 more rows]

## Sheet: downregulated
ROB1	9545.96	-10.2414	0.329468	-31.0846	3.88416e-212	2.38255e-208
CAALFM_C401340WA	469.089	-4.55764	0.533089	-8.54949	1.23638e-17	3.79198e-14
HOM3	3163.39	-2.09339	0.28252	-7.4097	1.26583e-13	2.58821e-10
CAALFM_C208890WA	227.829	-5.16072	0.729349	-7.07579	1.486e-12	2.27878e-09
FLC3	3465.59	-1.11493	0.165166	-6.75038	1.47456e-11	1.80898e-08
CAALFM_CR07740WA	1454.04	-2.81956	0.434234	-6.49319	8.40376e-11	8.59144e-08
IDP2	2594.25	-2.64661	0.432948	-6.113	9.77736e-10	6.66381e-07
PGA45	2857.11	-4.01187	0.665634	-6.02714	1.66889e-09	8.79873e-07
SAP6	1396.23	-2.78112	0.474593	-5.86001	4.62826e-09	2.02784e-06
CAALFM_C200690WA	846.252	-1.1253	0.195503	-5.75595	8.61541e-09	3.30293e-06
CAALFM_C306660CA	73.8485	-3.52188	0.623542	-5.64818	1.62157e-08	5.85102e-06
FAD3	5200.47	-2.19744	0.391768	-5.60905	2.03438e-08	6.93271e-06
SAP5	1578.03	-4.93372	0.908391	-5.43128	5.59522e-08	1.71605e-05
RHR2	91623	-1.4932	0.275547	-5.41903	5.9923e-08	1.75032e-05
RTA4	632.97	-2.02407	0.389122	-5.20165	1.9753e-07	4.17809e-05
CAALFM_C602100WA	626.163	-3.20906	0.617716	-5.19504	2.04673e-07	4.18488e-05
YHB1	6544.66	-2.89798	0.560052	-5.17449	2.28538e-07	4.5221e-05
KIP4	2021.06	-2.52697	0.489049	-5.1671	2.37752e-07	4.55741e-05
GPD2	66765	-1.89427	0.368468	-5.14095	2.73355e-07	4.93164e-05
PHO87	6124.27	-1.70854	0.347657	-4.91444	8.90354e-07	0.000140037
CAALFM_C404560CA	5445.42	-1.11935	0.228469	-4.89934	9.616e-07	0.000147461
CSP2	500.825	-2.80131	0.577915	-4.84727	1.25173e-06	0.000182813
CAALFM_C201690WA	4130.29	-1.67258	0.350343	-4.77412	1.80495e-06	0.000217913
CAALFM_C109430WA	4341.1	-1.4153	0.2965	-4.77336	1.8118e-06	0.000217913
HYR1	2766.5	-3.698	0.804065	-4.59913	4.24262e-06	0.000464788
CAALFM_CR01250CA	7.88838	-4.17572	0.910608	-4.58564	4.52605e-06	0.000478669
ECM331	3528.91	-2.34352	0.519841	-4.50814	6.53986e-06	0.000598739
CAALFM_C105920WA	220.984	-2.97618	0.663055	-4.48859	7.16968e-06	0.000628269
DOG1	1730.91	-1.8885	0.422061	-4.47447	7.65997e-06	0.000661778
SFL2	2037.69	-1.09684	0.248746	-4.40949	1.03616e-05	0.000847439
CAALFM_C602740WA	2200.6	-1.15839	0.265465	-4.36363	1.27922e-05	0.00100599
WOR1	85.8605	-2.2896	0.527425	-4.34109	1.41778e-05	0.00107367
CCP1	7232.54	-2.04728	0.473996	-4.31919	1.56606e-05	0.00115276
CAALFM_C112470WA	143.969	-2.15475	0.499671	-4.31233	1.61543e-05	0.00116577
HWP1	106933	-4.13742	0.973161	-4.25153	2.12315e-05	0.00137631
CAALFM_C502370CA	1082.32	-1.76058	0.414647	-4.24598	2.17643e-05	0.00137631
RAD32	5271.33	-1.54702	0.363799	-4.25239	2.11503e-05	0.00137631
MET16	2374.24	-1.05823	0.250115	-4.23097	2.32684e-05	0.00142793
CAALFM_C304350CA	116.432	-1.83765	0.434642	-4.22797	2.35812e-05	0.00143215
ERG10	8756.38	-1.15103	0.274374	-4.19509	2.72762e-05	0.00160877
ECE1	70921.4	-4.03005	0.96405	-4.18034	2.91079e-05	0.00170045
FEN12	2861.65	-1.10273	0.265649	-4.1511	3.3088e-05	0.00186203
QCR2	4788.37	-1.2657	0.305831	-4.13856	3.49488e-05	0.00193131
IRO1	6041.95	-1.6989	0.414037	-4.10327	4.0735e-05	0.00217277
RCH1	1699.42	-1.36428	0.333623	-4.08929	4.327e-05	0.00226853
SCS7	16823.7	-1.14722	0.280724	-4.08665	4.37655e-05	0.00227506
CAALFM_C105490CA	1711.34	-1.0505	0.25837	-4.06587	4.78532e-05	0.00244334
CAALFM_C208900WA	1861.11	-1.56533	0.385785	-4.05753	4.95951e-05	0.0024733
MET14	1353.22	-1.97544	0.490473	-4.02763	5.63429e-05	0.00274292
GDS1	10205.1	-1.08278	0.268775	-4.02859	5.6112e-05	0.00274292
ALS3	143710	-3.17866	0.790607	-4.02054	5.8066e-05	0.00278263
CAALFM_C207540WA	1726.91	-1.16513	0.291091	-4.00261	6.2648e-05	0.00292816
CAALFM_C207030CA	1514.12	-1.2812	0.320374	-3.99907	6.35923e-05	0.0029329
DAO2	1881.82	-1.1151	0.279405	-3.99096	6.58059e-05	0.00300375
CAALFM_C703270WA	3618.77	-1.26696	0.318203	-3.98161	6.84495e-05	0.00308727
tH(GUG)3	70.8252	-2.34551	0.59034	-3.97314	7.09299e-05	0.00313442
CAALFM_C402080WA	193.92	-1.93699	0.487561	-3.97282	7.10278e-05	0.00313442
CAALFM_C206920CA	3660.56	-1.01815	0.257476	-3.95435	7.67443e-05	0.00333865
CAALFM_C111430WA	787.725	-1.31858	0.337962	-3.90157	9.55696e-05	0.00401523
CAALFM_C602880WA	1255.3	-1.3883	0.356293	-3.8965	9.7593e-05	0.00407235
CAALFM_C701380WA	68.6319	-2.90603	0.746832	-3.89114	9.97726e-05	0.00413517
CAALFM_C700430WA	923.454	-1.90634	0.490406	-3.88727	0.000101376	0.00417344
HGT20	279.706	-1.5461	0.398582	-3.87901	0.000104882	0.00427034
CAALFM_C302870CA	1250.54	-1.34286	0.346914	-3.87089	0.000108441	0.00429146
NGT1	109.811	-2.25172	0.582462	-3.86587	0.000110696	0.0043249
KRE1	2376.7	-1.11695	0.290876	-3.83994	0.000123065	0.00477771
ERG3	1463.3	-1.22004	0.319325	-3.8207	0.000133076	0.00509461
WOR3	2917.31	-2.23446	0.58554	-3.81606	0.000135601	0.00513443
GPD1	2939.56	-1.56317	0.410777	-3.80539	0.000141582	0.0052955
CAALFM_C604230WA	40.6545	-2.78802	0.734955	-3.79346	0.000148563	0.00552292
CAALFM_CR07680CA	120.16	-2.2163	0.585047	-3.78824	0.000151716	0.00560617
GCV2	12931.8	-1.02268	0.270087	-3.78649	0.000152787	0.00561197
CAALFM_C603310WA	1686.19	-1.56509	0.414549	-3.77539	0.000159757	0.00577272
IHD1	14840.9	-3.4908	0.925819	-3.7705	0.000162919	0.00584411
FAV2	476.364	-1.7099	0.453908	-3.76708	0.00016517	0.00589043
FAD2	8854.84	-1.02482	0.272374	-3.76254	0.000168195	0.00596362
PGA61	87.0845	-2.33381	0.623847	-3.741	0.000183289	0.00635196
CAALFM_C201630WA	687.873	-2.52029	0.680053	-3.70602	0.000210545	0.0070573
ERG25	2460.24	-1.12277	0.305813	-3.67142	0.000241202	0.00786986
RTT109	369.558	-1.01879	0.278542	-3.65759	0.000254599	0.0081765
CAALFM_C106250WA	621.132	-1.10687	0.303002	-3.65301	0.000259179	0.00828023
CAALFM_C503430WA	135.225	-2.36956	0.651641	-3.6363	0.000276578	0.00861183
CAALFM_C300640WA	4428.77	-1.53938	0.423097	-3.63837	0.000274366	0.00861183
CAALFM_C502320CA	1203.97	-1.1632	0.321166	-3.62181	0.000292553	0.00901768
CAALFM_C105740CA	119.821	-1.06841	0.295326	-3.61774	0.000297187	0.00911472
PDR17	966.315	-1.73945	0.483391	-3.59844	0.000320135	0.00962779
CAALFM_CR07220CA	860.924	-2.27628	0.634011	-3.59028	0.000330321	0.00983587
CAALFM_C303440CA	3295.47	-1.48195	0.413857	-3.58081	0.000342528	0.0101472
CAALFM_C600490WA	390.666	-1.06832	0.298542	-3.57845	0.000345639	0.0101472
FESUR1	2503.26	-1.65828	0.464379	-3.57097	0.000355659	0.0102906
GIN4	3087.14	-1.12496	0.31553	-3.56532	0.000363419	0.0104169
ERG1	8994.69	-1.0928	0.308361	-3.54391	0.000394232	0.0111955
ADK1	8193.32	-1.09323	0.310455	-3.52138	0.000429301	0.0118066
CAALFM_CR06270WA	346.909	-1.64218	0.469004	-3.50143	0.000462772	0.0123419
CAALFM_C302190CA	1631.16	-1.23083	0.352789	-3.48885	0.000485096	0.0127161
HGC1	311.544	-2.53081	0.727234	-3.48005	0.000501329	0.0129446
CAALFM_C307470WA	753.906	-1.83848	0.527947	-3.48232	0.000497095	0.0129446
tW(CCA)2	23.9336	-2.98574	0.859923	-3.4721	0.000516396	0.0131643
SHE3	1584.84	-1.436	0.41341	-3.47354	0.000513633	0.0131643
tY(GUA)2	8.51102	-3.02779	0.876937	-3.45269	0.000555033	0.013673
RCE1	975.273	-1.01824	0.294823	-3.45373	0.00055289	0.013673
RFX2	1293.96	-2.03246	0.590626	-3.44119	0.000579155	0.0140974
CAALFM_C700630CA	2143.93	-3.17702	0.927425	-3.42564	0.000613362	0.0146967
CAALFM_C203950WA	1323.22	-1.13559	0.33463	-3.39356	0.000689916	0.0161525
CAALFM_C301610WA	5984.43	-1.22489	0.361375	-3.38952	0.000700151	0.0162679
CAALFM_C305990CA	1022.82	-1.88026	0.555573	-3.38435	0.000713463	0.0163909
CAALFM_C704320WA	87.0724	-1.30377	0.388332	-3.35735	0.000786921	0.0175526
PGA13	42753.1	-1.53658	0.459514	-3.34393	0.000826013	0.0182916
CAALFM_C700240WA	1500.25	-1.52006	0.457268	-3.32422	0.000886658	0.0189507
CAALFM_C200400CA	3413.81	-1.48332	0.446348	-3.32325	0.000889763	0.0189507
UME6	393.354	-2.28695	0.689421	-3.31721	0.000909228	0.0191657
YVC1	6198.1	-1.02886	0.31116	-3.30654	0.000944543	0.0196401
RBT1	3426.36	-2.14709	0.649555	-3.30548	0.000948146	0.0196484
ACS2	28009.7	-1.44403	0.438067	-3.29638	0.00097939	0.0200922
CFL11	120.498	-3.09454	0.941677	-3.2862	0.00101548	0.0202898
CAALFM_C107040CA	45.2083	-2.53696	0.771252	-3.2894	0.001004	0.0202898
PGA32	404.809	-1.37195	0.416828	-3.2914	0.000996892	0.0202898
CIP1	513.86	-2.93503	0.896534	-3.27375	0.00106129	0.0209324
CAALFM_C602090CA	2155.03	-1.32473	0.405143	-3.26979	0.00107628	0.0211599
FGR23	576.974	-1.48948	0.458744	-3.24687	0.00116683	0.0223667
ACC1	68656.3	-1.25049	0.386434	-3.23597	0.0012123	0.023029
GCY1	1957.52	-1.11958	0.346122	-3.23463	0.001218	0.0230593
CAALFM_C602480WA	1246.36	-1.58334	0.491247	-3.22311	0.00126809	0.0235558
ALG5	478.486	-1.37841	0.428118	-3.21969	0.00128331	0.0236392
CAALFM_C501070CA	2132.05	-1.83713	0.571017	-3.21729	0.00129409	0.0237662
LEU2	618.683	-1.17789	0.368058	-3.20028	0.00137293	0.024639
CAALFM_C203530WA	1254.44	-1.36717	0.428395	-3.19137	0.00141601	0.0251035
CAALFM_C505200CA	2544.38	-1.18888	0.37265	-3.19034	0.00142104	0.02512
COX5	2821.49	-1.04455	0.327849	-3.18607	0.00144217	0.0253289
CAALFM_C302720WA	353.082	-1.17602	0.370972	-3.1701	0.00152388	0.0261834
CAALFM_CR01440CA	19442.1	-1.04649	0.33005	-3.1707	0.00152071	0.0261834
CAALFM_C502410CA	288.707	-1.44535	0.456996	-3.16272	0.00156303	0.0264943
CAALFM_C205860CA	521.45	-1.09574	0.346465	-3.16262	0.00156357	0.0264943
ZCF27	1465.11	-1.8143	0.575795	-3.15095	0.00162739	0.0274998
PDC12	271.406	-1.76908	0.563436	-3.1398	0.00169063	0.0284899
CAALFM_C207550WA	5669.76	-1.14885	0.372877	-3.08105	0.00206275	0.0326812
RFG1	2267.43	-1.02597	0.332981	-3.08117	0.00206192	0.0326812
LEU4	2445.6	-1.66272	0.541243	-3.07203	0.00212606	0.0331412
YHB4	1203.71	-1.26886	0.413429	-3.06912	0.00214692	0.0333398
CAALFM_C404820CA	1213.13	-1.14489	0.374113	-3.06028	0.00221131	0.0339954
PGA12	14.736	-2.27886	0.745599	-3.05641	0.00224003	0.0342653
CAALFM_C207700CA	6.89971	-2.88931	0.946457	-3.05276	0.00226744	0.0345118
CAALFM_C406130WA	8822.07	-1.14811	0.376235	-3.05158	0.00227644	0.0345118
THR1	1450.17	-1.19254	0.391602	-3.04527	0.00232469	0.0349856
CAALFM_C505230CA	12222.2	-1.03727	0.34089	-3.04283	0.00234365	0.0351065
SSR1	4677.1	-1.04381	0.346544	-3.01207	0.00259477	0.0378973
EXG2	1256.83	-1.59595	0.533555	-2.99116	0.0027792	0.0395979
FMP27	4599.21	-1.08806	0.364085	-2.98849	0.00280361	0.0398086
QCR9	3170.53	-1.29905	0.436813	-2.97393	0.00294008	0.0413635
PRN4	1914.02	-1.92294	0.647565	-2.96949	0.00298292	0.0417845
tP(UGG)2	9.95591	-2.75997	0.931687	-2.96233	0.00305319	0.0425098
CAALFM_C207720CA	2320.43	-1.72971	0.583961	-2.96203	0.00305621	0.0425098
CAALFM_C703480WA	4571.17	-1.30149	0.439919	-2.95849	0.00309153	0.0427105
CAALFM_C500510WA	54.5789	-1.43708	0.486688	-2.95277	0.00314936	0.0428341
CAALFM_C703050WA	1003.43	-1.31571	0.445764	-2.95159	0.00316146	0.0429035
RBT4	9517.95	-1.05725	0.359898	-2.93762	0.00330741	0.0441036
CAALFM_C303340CA	1350.61	-1.35919	0.463071	-2.93516	0.00333375	0.0441667
CAALFM_CR05710CA	342.95	-1.3277	0.452633	-2.93329	0.00335393	0.044243
DAP1	5140.94	-1.34792	0.459685	-2.93226	0.00336505	0.0442944
CAALFM_C101510WA	3947.08	-1.5826	0.539893	-2.93132	0.00337526	0.0443337
ALS5	8910.77	-1.2969	0.444851	-2.91537	0.00355271	0.0460726
MET3	6122.99	-1.6948	0.583532	-2.90437	0.00367988	0.0473215
NTG1	845.77	-1.02114	0.352783	-2.89452	0.00379738	0.0484275
CAALFM_C301020WA	5706.62	-1.55815	0.539299	-2.88921	0.00386214	0.0489068
CAALFM_CR01910CA	408.836	-1.39364	0.483567	-2.882	0.00395161	0.0492265
CAALFM_C205300CA	2717.34	-1.03302	0.358442	-2.88198	0.0039519	0.0492265
CAALFM_C404390WA	15230.3	-1.39763	0.485492	-2.87879	0.00399201	0.0492696
MNN15	4164.61	-1.24483	0.433311	-2.87283	0.0040681	0.0499075
FAS1	112279	-1.17656	0.409547	-2.87284	0.004068	0.0499075
CAALFM_C306050CA	988.98	-1.26801	0.443186	-2.86113	0.00422136	0.0512749
CAALFM_C300170CA	3491.31	-1.04302	0.365184	-2.85616	0.00428805	0.0516982
CAALFM_C302180CA	2750.35	-1.05697	0.371221	-2.84728	0.0044095	0.0525855
PTP3	12299.8	-1.46182	0.514633	-2.84051	0.00450417	0.0530299
CBP1	7630.98	-1.14898	0.406384	-2.82733	0.00469374	0.0542211
FGR2	14.561	-2.37009	0.839602	-2.82288	0.00475951	0.0544679
CAALFM_C703150WA	216.486	-1.79916	0.638654	-2.81711	0.0048458	0.055068
CAALFM_C602760WA	59.0732	-1.26579	0.450551	-2.80944	0.00496285	0.0558524
CAALFM_C111730WA	4223.18	-1.09888	0.391099	-2.80973	0.00495838	0.0558524
SFH5	1244.8	-1.44615	0.51647	-2.80008	0.00510906	0.05698
CAG1	164.105	-1.00956	0.361678	-2.79132	0.00524934	0.0580317
CFL5	709.331	-1.67017	0.599551	-2.78571	0.00534108	0.0585039
RHO2	892.693	-1.26311	0.45551	-2.77295	0.00555504	0.0598144
PRN1	846.883	-1.1269	0.406266	-2.77381	0.00554043	0.0598144
CAALFM_C401860CA	633.275	-1.6007	0.5835	-2.74328	0.00608284	0.0636689
tP(UGG)3	26.0985	-2.17822	0.796942	-2.73323	0.00627167	0.0652041
QDR1	4023.89	-1.26187	0.461968	-2.73152	0.0063043	0.0652117
CSP1	69.2834	-1.15277	0.421995	-2.73173	0.00630032	0.0652117
CAALFM_C306270CA	610.544	-1.28056	0.470878	-2.71952	0.00653776	0.0664058
CAALFM_C407040WA	495.785	-1.06613	0.392136	-2.71877	0.0065525	0.0664058
tV(UAC)1	90.9325	-2.02879	0.749569	-2.70661	0.00679748	0.0676879
RAS2	921.992	-1.44977	0.537102	-2.69924	0.00694991	0.0687592
CAALFM_C702280WA	120.996	-1.98366	0.736964	-2.69166	0.00710968	0.0696138
tY(GUA)3	93.533	-1.68098	0.625107	-2.6891	0.00716442	0.0697565
HGT9	11.2476	-2.02537	0.754111	-2.68578	0.00723617	0.0703433
tR(CCG)1	77.8179	-1.46764	0.547095	-2.68261	0.0073051	0.0709011
CAALFM_C503410CA	630.826	-1.34947	0.504468	-2.67503	0.00747217	0.0721799
FRE30	209.467	-1.32458	0.495621	-2.67256	0.00752745	0.072337
PHO13	561.249	-1.00425	0.376097	-2.6702	0.00758062	0.0725421
CAALFM_C102650WA	5429.77	-1.00695	0.378485	-2.66047	0.00780314	0.0739791
RPS22A	21081.4	-1.1538	0.433884	-2.65923	0.00783191	0.074023
CAALFM_C110980WA	15.3374	-2.29138	0.862447	-2.65683	0.00788787	0.0743229
CAALFM_C302330CA	88.7194	-1.70194	0.643838	-2.64343	0.00820714	0.0759343
PGA44	178.891	-1.04182	0.394213	-2.64278	0.00822276	0.0759343
CYT1	9404.22	-1.12332	0.426194	-2.63571	0.00839611	0.0773299
CAALFM_C404380CA	364.918	-1.11247	0.424429	-2.6211	0.00876472	0.0800042
CAALFM_C108050WA	3010.11	-1.12833	0.431483	-2.615	0.00892283	0.0812057
CAALFM_CR06510WA	745.675	-2.01041	0.769097	-2.61399	0.0089491	0.0813242
CAALFM_C112990WA	338.774	-1.12913	0.43213	-2.61293	0.00897689	0.081456
CAALFM_C101180CA	42.9741	-1.0407	0.399419	-2.60553	0.0091733	0.0823851
ZCF4	16.8789	-1.82742	0.7015	-2.60502	0.00918689	0.0823865
MRP8	2379.06	-1.03977	0.399532	-2.60246	0.00925582	0.0827627
PHO112	305.641	-1.11582	0.4296	-2.59734	0.00939495	0.083232
TIM13	375.588	-1.03854	0.400647	-2.59216	0.00953768	0.0834581
CHT2	25502.4	-1.13136	0.436936	-2.58931	0.00961695	0.0837096
CAALFM_C701020CA	1631.67	-1.21874	0.471643	-2.58404	0.00976519	0.084604
VAM3	578.756	-1.18109	0.457293	-2.58278	0.00980086	0.0846189
CAALFM_C503650CA	92.296	-1.02801	0.398535	-2.57946	0.00989535	0.0848317
CAALFM_C305320WA	3410.37	-1.01724	0.394746	-2.57694	0.00996782	0.0852104
ATO2	4473.29	-1.95594	0.761246	-2.5694	0.0101876	0.0861058
COX13	22880.6	-1.0186	0.396098	-2.5716	0.010123	0.0861058
CAALFM_C403400WA	1531.44	-1.54025	0.600097	-2.56666	0.0102683	0.0866376
CAALFM_C701990CA	2060.04	-1.24243	0.484598	-2.56383	0.0103524	0.0870294
ALS1	166797	-1.29034	0.504153	-2.55943	0.0104843	0.0876171
CAALFM_C600940CA	222.967	-1.01269	0.399359	-2.53579	0.0112193	0.0917591
RIP1	8947.82	-1.06854	0.422609	-2.52845	0.0114567	0.0927334
CAALFM_C701750WA	204.13	-1.1677	0.466759	-2.50172	0.0123591	0.0976945
AYR2	2390.26	-1.12471	0.44972	-2.50091	0.0123875	0.097793
CAALFM_C105950CA	1267.76	-1.17805	0.471439	-2.49884	0.01246	0.0981125
SDH2	4041.72	-1.25733	0.506141	-2.48415	0.0129861	0.101216
CAALFM_C306240CA	790.762	-1.45375	0.586349	-2.47933	0.0131628	0.102204
CAALFM_C300620CA	1106.13	-1.49801	0.605587	-2.47364	0.0133743	0.102934
CAALFM_CR01920WA	238.934	-1.36041	0.553709	-2.45691	0.0140137	0.107
SNR52	64.2864	-1.34484	0.551721	-2.43753	0.0147879	0.110609
CAALFM_C702000CA	33.5062	-1.30672	0.535956	-2.43811	0.0147644	0.110609
CAALFM_C602210WA	324.351	-1.45238	0.600292	-2.41945	0.0155441	0.114553
CAALFM_C401800WA	583.387	-1.12612	0.465701	-2.41813	0.0156007	0.114742
CAALFM_C102270CA	311.962	-1.48912	0.618135	-2.40905	0.015994	0.117073
CAALFM_C104690CA	21.0459	-1.44946	0.602345	-2.40636	0.0161126	0.117478
FAS2	101656	-1.03341	0.429329	-2.40704	0.0160822	0.117478
CAALFM_C501960CA	6733	-1.0735	0.447434	-2.39924	0.0164293	0.119263
NUC2	4946.72	-1.12163	0.468384	-2.39469	0.0166346	0.120185
CAALFM_C112800WA	70.8765	-1.02522	0.429105	-2.38921	0.0168845	0.121703
TOM20	5425.01	-1.18545	0.498687	-2.37714	0.0174474	0.124156
CPH1	749.859	-1.0067	0.424341	-2.37239	0.0176732	0.125038
CAALFM_CR06500CA	454.954	-2.04332	0.866216	-2.35891	0.0183289	0.128086
CAALFM_C701010WA	67.0377	-1.53604	0.651052	-2.35932	0.0183083	0.128086
CAALFM_C202550CA	157.3	-1.22639	0.522393	-2.34764	0.0188925	0.130313
CAALFM_CR10140WA	4045.55	-1.19349	0.50853	-2.34693	0.0189287	0.130313
LDG3	56.6651	-1.73577	0.741417	-2.34115	0.0192244	0.131893
SUR2	17315.4	-1.15158	0.491955	-2.34082	0.0192415	0.131893
CAALFM_CR01300WA	2125.03	-1.0189	0.435582	-2.33916	0.019327	0.132312
MRP20	1581.04	-1.10715	0.473415	-2.33864	0.0193538	0.132348
CAALFM_C303570CA	22.6264	-1.55626	0.672968	-2.31253	0.0207487	0.138549
SOD3	1915.34	-1.83268	0.793936	-2.30835	0.0209795	0.138838
RPS30	18032.6	-1.34329	0.586225	-2.29142	0.021939	0.143012
CAALFM_C109020WA	1236.52	-1.22446	0.537894	-2.2764	0.0228222	0.146281
tF(GAA)1	49.3118	-1.76163	0.780945	-2.25577	0.0240853	0.150754
CAALFM_CR02910WA	4063.93	-1.0975	0.48775	-2.25013	0.0244405	0.152201
CAALFM_C111780WA	89.2257	-1.09568	0.487983	-2.24532	0.0247477	0.153336
CAALFM_CR03780CA	272.055	-1.15851	0.517433	-2.23896	0.0251588	0.155256
PLB1	1436.32	-1.17358	0.525842	-2.2318	0.0256281	0.157066
LYS4	3604.26	-1.0144	0.456262	-2.22329	0.0261965	0.158941
CAALFM_C209290WA	358.526	-1.13415	0.514471	-2.20449	0.0274897	0.162977
CAALFM_C703350CA	434.309	-1.00944	0.457803	-2.20496	0.0274569	0.162977
CAN2	5847.74	-1.08386	0.496747	-2.18192	0.0291152	0.169433
CAALFM_C106870CA	686.725	-1.28676	0.592631	-2.17126	0.0299114	0.171473
CAALFM_C603090WA	13.8795	-1.54084	0.712451	-2.16273	0.0305618	0.17358
SNR6	172.687	-1.64567	0.763088	-2.15659	0.0310374	0.175177
CAALFM_C701170CA	2492.22	-1.37082	0.638586	-2.14666	0.0318207	0.177929
DUR1%2C2	2221.74	-1.26331	0.58895	-2.14503	0.0319507	0.178493
CAALFM_C210830WA	715.22	-1.26739	0.596829	-2.12354	0.0337089	0.185785
CAALFM_C108900WA	1284.82	-1.21108	0.574078	-2.10961	0.0348919	0.18974
CAALFM_C704080CA	6.66013	-1.73315	0.823124	-2.10557	0.0352416	0.19121
NAT4	725.481	-1.13794	0.547585	-2.07811	0.0376994	0.199696
SPO1	17.0319	-1.22668	0.597078	-2.05448	0.0399296	0.206516
CAALFM_C307670WA	42114.5	-1.26668	0.61691	-2.05327	0.0400468	0.206673
CAALFM_C208150WA	11.0866	-1.76583	0.869966	-2.02976	0.0423806	0.211869
VMA10	2217.89	-1.06177	0.526213	-2.01777	0.0436156	0.215864
PUT2	1665.9	-1.11692	0.563088	-1.98356	0.0473054	0.226873
CAALFM_C102670CA	34.9548	-1.14311	0.577539	-1.97927	0.0477853	0.228283
CAALFM_C109930WA	16.6907	-1.13191	0.572132	-1.97841	0.047882	0.228336
tH(GUG)1	4.14464	-1.95846	0.998288	-1.96182	0.0497831	0.233782
ALI1	470.319	-1.02381	0.523377	-1.95615	0.0504472	0.234508
CAALFM_C501050CA	4049.86	-1.09808	0.568378	-1.93196	0.0533645	0.243555
CAALFM_C503770CA	59.4773	-1.11194	0.575947	-1.93064	0.0535279	0.24376
CAALFM_C104010CA	3965.46	-1.24696	0.64864	-1.92242	0.0545533	0.246399
PGA11	16.3779	-1.21003	0.64508	-1.87578	0.0606859	0.259838
CAALFM_CR05350WA	77.7251	-1.12656	0.602548	-1.86966	0.0615305	0.262077
tL(AAG)1	13.8179	-1.29204	0.692174	-1.86664	0.0619518	0.263093
AAH1	872.643	-1.26317	0.68187	-1.8525	0.0639538	0.268291
ARG3	298.523	-1.57358	0.85248	-1.84588	0.0649092	0.269204
MAL31	518.22	-1.43446	0.787154	-1.82234	0.0684037	0.277387
HEM3	3138.57	-1.03675	0.573994	-1.8062	0.0708874	0.283556
OPT4	238.844	-1.175	0.656625	-1.78946	0.0735415	0.289458
tA(AGC)4	3.39218	-1.75381	0.984741	-1.78099	0.074914	0.292489
CAALFM_C703140WA	48.4208	-1.01647	0.574022	-1.77078	0.0765975	0.294516
LSM6	3204.6	-1.39903	0.791737	-1.76703	0.0772225	0.295313
tW(CCA)1	3.28228	-1.81144	1.03498	-1.75021	0.0800813	0.300816
tP(UGG)1	5.79798	-1.73834	0.996207	-1.74495	0.0809929	0.301463
CAALFM_C501020CA	80.8909	-1.21795	0.701322	-1.73664	0.0824504	0.303624
tP(UGG)4	3.45235	-1.7485	1.01435	-1.72376	0.0847519	0.306526
CAALFM_C405250WA	274.021	-1.08224	0.629514	-1.71917	0.0855841	0.308263
CAALFM_C504390CA	12.3892	-1.60952	0.939856	-1.71252	0.0868009	0.311184
tV(AAC)4	5.59219	-1.67052	1.0114	-1.65169	0.0985976	0.337214
CAALFM_C307840CA	32.0013	-1.37155	0.84092	-1.63101	0.102888	0.342624
CAALFM_CR03190CA	53.0423	-1.29715	0.816975	-1.58774	0.112345	0.359754
PGA34	58.9013	-1.2233	0.777417	-1.57354	0.115593	0.365964
CAALFM_C406220CA	13.5934	-1.05125	0.676717	-1.55346	0.120314	0.373106
tL(CAA)6	39.9734	-1.31149	0.84674	-1.54886	0.121414	0.375455
tL(CAA)4	11.8308	-1.05879	0.688834	-1.53707	0.124276	0.379637
GTT1	4.29027	-1.46979	0.960656	-1.52999	0.12602	0.382879
CAALFM_C202330WA	12.1117	-1.36749	0.893799	-1.52997	0.126024	0.382879
tS(CAG)1	32.6353	-1.27504	0.836886	-1.52355	0.12762	0.384491
tA(AGC)5	23.3718	-1.19778	0.807975	-1.48245	0.138222	0.401535
CAALFM_C106300WA	7.94101	-1.42158	0.960529	-1.47999	0.138875	0.402758
tR(CCU)1	37.3455	-1.03528	0.703823	-1.47094	0.141307	0.405311
HGT10	2132.99	-1.24472	0.852085	-1.46079	0.144072	0.409898
INO1	537.646	-1.11165	0.792989	-1.40185	0.160959	0.434944
tR(UCU)4	949.639	-1.23459	0.886498	-1.39266	0.163722	0.438164
FGR12	7.5687	-1.0087	0.736967	-1.36872	0.171086	0.44944
tA(AGC)1	8.80452	-1.20295	0.879124	-1.36835	0.171203	0.449554
CAALFM_C305820WA	22.1011	-1.12332	0.848564	-1.32379	0.185574	0.469407
tF(GAA)3	4.30061	-1.35147	1.02199	-1.32239	0.186038	0.470193
CAALFM_C504380CA	8.21074	-1.32163	1.00181	-1.31925	0.187086	0.471599
CAALFM_C300990CA	6.086	-1.07507	0.8887	-1.20971	0.226392	0.520692
ATO1	1545.88	-1.15901	0.970507	-1.19423	0.232389	0.528801
tK(UUU)5	4.87586	-1.21913	1.0259	-1.18835	0.234694	0.530785
CAALFM_C209850CA	5.10573	-1.00443	0.84938	-1.18254	0.236991	0.53386
tR(UCU)3	3.30116	-1.14954	1.00995	-1.13821	0.255035	0.553873
tA(AGC)7	4.94448	-1.03089	0.942814	-1.09342	0.27421	0.5725
CAALFM_C403480CA	4.96193	-1.06819	0.994169	-1.07445	0.282619	0.580571
MRV4	8.34771	-1.04253	0.992652	-1.05024	0.293606	0.589133
tG(GCC)4	4.267	-1.02237	0.989646	-1.03307	0.301572	0.596339
ASG7	2.08952	-1.66745	1.03724	-1.60758	0.107927	NA
CAALFM_C302250CA	1.7183	-1.60527	1.04221	-1.54025	0.1235	NA
tC(GCA)2	2.237	-1.58729	1.04314	-1.52164	0.128099	NA
CAALFM_C209330CA	2.89652	-1.54658	0.975844	-1.58487	0.112997	NA
tA(AGC)3	2.96423	-1.4297	1.00156	-1.42748	0.153443	NA
CAALFM_C604400WA	1.19699	-1.3551	1.04169	-1.30088	0.193301	NA
CAALFM_CR08740WA	2.89689	-1.26056	1.00652	-1.25239	0.210427	NA
tI(AAU)3	3.02769	-1.22988	1.04284	-1.17935	0.238257	NA
tA(AGC)2	2.99771	-1.21084	1.01754	-1.18997	0.234059	NA
tR(UCU)1	3.12065	-1.17383	1.03419	-1.13502	0.256367	NA
tR(UCU)2	3.09199	-1.14669	1.01119	-1.134	0.256794	NA
tR(UCU)5	3.01042	-1.08726	1.0439	-1.04153	0.297628	NA
tL(UAA)2	2.96544	-1.04232	1.03709	-1.00504	0.314876	NA

## Sheet: upregulated
CAALFM_C701700WA	1479.06	1.7332	0.268439	6.4566	1.07081e-10	9.38335e-08
TEA1	824.13	1.87882	0.298845	6.28693	3.23811e-10	2.48282e-07
WAR1	1467.1	1.22347	0.203601	6.00917	1.86475e-09	8.79873e-07
CAALFM_C305430WA	454.132	1.05827	0.175725	6.02233	1.71927e-09	8.79873e-07
ZCF29	5364.36	1.01815	0.176591	5.76561	8.13607e-09	3.30293e-06
CAALFM_C204750WA	615.228	1.23594	0.222817	5.5469	2.90785e-08	9.38775e-06
CAALFM_C205060CA	791.509	2.22941	0.413115	5.39658	6.79235e-08	1.89383e-05
CAALFM_C110190WA	1310.13	1.08222	0.200936	5.38591	7.20804e-08	1.92235e-05
IPL1	354.119	1.33847	0.254039	5.26874	1.37362e-07	3.37907e-05
CAALFM_C405440CA	2511.72	1.01056	0.192851	5.24012	1.60471e-07	3.78588e-05
HSP78	7154.32	1.6165	0.308966	5.23196	1.67718e-07	3.81031e-05
INN1	1882.8	1.16105	0.228144	5.08911	3.59749e-07	6.30486e-05
CAALFM_C112830CA	748.198	1.17765	0.233666	5.03991	4.65763e-07	7.93608e-05
CAALFM_C700770WA	276.951	1.8998	0.380609	4.99147	5.99221e-07	9.93412e-05
ARG83	256.579	1.54394	0.316709	4.87494	1.0884e-06	0.000162836
CAALFM_C402330CA	630.006	1.19843	0.247851	4.83529	1.32954e-06	0.00018966
GPR1	3858.67	1.57361	0.326887	4.81392	1.47996e-06	0.000203044
CAALFM_C603810WA	619.893	1.23962	0.259585	4.7754	1.79351e-06	0.000217913
CAALFM_CR03730CA	1627.15	1.19669	0.250256	4.78187	1.73676e-06	0.000217913
CAALFM_C206660WA	294.798	2.02751	0.428326	4.73357	2.20608e-06	0.000255323
CAALFM_CR09510CA	834.53	1.19256	0.259737	4.5914	4.40278e-06	0.000473801
ECM22	2948.21	1.49807	0.328637	4.55844	5.15343e-06	0.000509857
CAALFM_C701070CA	4876.48	1.21824	0.26918	4.52573	6.01872e-06	0.000559376
MNN1	2088.08	2.38213	0.534985	4.45271	8.47917e-06	0.000722378
ECM21	3049.12	1.55785	0.352991	4.4133	1.01807e-05	0.000847439
CAALFM_C105160CA	7935.4	1.70391	0.387411	4.3982	1.09152e-05	0.00088097
LYS144	441.804	1.28991	0.295177	4.36996	1.24267e-05	0.00098994
CAALFM_C305360CA	2014.8	1.3129	0.304094	4.31742	1.5786e-05	0.00115276
CAALFM_C401300WA	5623.73	1.23844	0.288503	4.29263	1.76567e-05	0.00124128
TRX2	309.066	1.616	0.379556	4.25761	2.06622e-05	0.00137631
CAALFM_C106970CA	4081.06	1.18268	0.278405	4.24808	2.15614e-05	0.00137631
CAALFM_C110170WA	35.3521	3.32524	0.785947	4.23087	2.3279e-05	0.00142793
CAALFM_C703230CA	72.6764	2.00763	0.474377	4.23214	2.31477e-05	0.00142793
CAALFM_C205400WA	97.3048	1.51931	0.361138	4.207	2.5878e-05	0.00155623
CAALFM_C401130CA	427.61	1.0291	0.245305	4.19518	2.72652e-05	0.00160877
CAALFM_C208340CA	138.208	1.86419	0.446602	4.17416	2.99086e-05	0.00173075
CAALFM_C206750CA	160.064	1.38141	0.331697	4.16468	3.11792e-05	0.00177086
CAALFM_CR03250CA	3185.39	1.27515	0.310742	4.10357	4.06815e-05	0.00217277
MDM34	2326.3	1.88976	0.462053	4.08993	4.31504e-05	0.00226853
YAK1	2036.67	1.05415	0.258763	4.07381	4.62505e-05	0.00238404
CAALFM_C406470WA	4586.28	1.21322	0.298996	4.05763	4.95727e-05	0.0024733
CAALFM_C701690WA	105.296	1.39921	0.347711	4.02405	5.72054e-05	0.00276297
CAALFM_CR07840CA	485.321	1.8186	0.452862	4.0158	5.92452e-05	0.00281713
CAALFM_C110110WA	333.352	1.27535	0.318131	4.00887	6.10088e-05	0.00287868
CAALFM_C112570CA	1839.99	1.41816	0.356501	3.97799	6.9499e-05	0.00311173
CDR11	5975.1	1.18475	0.305953	3.87234	0.000107795	0.00429146
CAALFM_CR09490WA	407.526	1.09705	0.287222	3.81951	0.000133719	0.00509461
RGS2	433.958	1.71867	0.455273	3.77503	0.000159987	0.00577272
CAALFM_C109070WA	700.086	1.24875	0.33252	3.75543	0.000173045	0.00606549
CAALFM_C601360WA	336.475	2.24271	0.601931	3.72586	0.000194648	0.00667023
CAALFM_C209980WA	5702.54	1.04046	0.284206	3.66092	0.000251314	0.00811349
CAALFM_CR06650CA	142.555	2.31791	0.636889	3.63942	0.000273251	0.00861183
SNU114	730.359	1.10662	0.307854	3.59461	0.000324872	0.00972082
CAALFM_C601380CA	141.164	1.61228	0.450719	3.57713	0.000347392	0.0101472
CRZ2	5712.86	2.26793	0.635996	3.56596	0.00036253	0.0104169
HAP42	1687.28	1.15784	0.327111	3.5396	0.000400735	0.0113277
CAALFM_C604180WA	943.949	1.34851	0.381968	3.53042	0.000414896	0.0116149
CAALFM_C110580CA	1726.26	1.09216	0.309451	3.52935	0.000416576	0.0116149
CAALFM_C403160CA	317.327	1.13001	0.320294	3.52804	0.000418654	0.01162
CAALFM_C406370CA	958.018	1.2721	0.36208	3.51332	0.000442551	0.01196
PTP2	1323.27	1.15783	0.330495	3.50332	0.000459494	0.012308
CAALFM_C208580WA	66.2029	2.00013	0.571584	3.49927	0.000466531	0.0123883
MET18	306.003	1.2486	0.357132	3.49619	0.000471945	0.0124781
CAALFM_C402670WA	259.67	1.11442	0.320116	3.48131	0.000498972	0.0129446
CAALFM_C201760CA	145.374	1.08324	0.311315	3.47955	0.000502253	0.0129446
CAALFM_C703760WA	75.2833	1.52322	0.438768	3.47159	0.000517389	0.0131643
ALS2	257227	1.61483	0.465978	3.46546	0.000529326	0.0132526
CAALFM_CR04860CA	181.615	1.09047	0.317372	3.43593	0.000590528	0.014261
DSE1	730.434	1.08061	0.315352	3.42667	0.000611036	0.0146967
CAALFM_C405400CA	1619.2	1.40239	0.411307	3.40958	0.000650627	0.015529
PCL5	2365.41	1.46765	0.431684	3.39982	0.000674303	0.0159698
CAALFM_C208200WA	503.329	1.15361	0.34061	3.38688	0.000706913	0.0163015
VPS24	1875.98	1.13219	0.335713	3.3725	0.000744893	0.0169858
UGA3	3443.32	1.3638	0.405347	3.36453	0.000766733	0.017419
CAALFM_C306950WA	336.63	1.31257	0.39227	3.34609	0.000819593	0.0182152
CAALFM_C111800CA	152.875	1.90794	0.571952	3.33584	0.000850433	0.0184984
CAALFM_C504860CA	185.529	1.66198	0.497984	3.33742	0.000845591	0.0184984
PMC1	9378.69	1.15345	0.346346	3.33035	0.000867373	0.0186683
CAALFM_C305850WA	332.937	1.08627	0.328095	3.31085	0.000930142	0.0194071
CAALFM_CR04820WA	1686.61	1.76459	0.536629	3.2883	0.00100795	0.0202898
CAALFM_C406620CA	258.22	1.6184	0.492296	3.28746	0.00101095	0.0202898
CAALFM_CR09500CA	382.021	1.14644	0.351317	3.26327	0.00110136	0.0214469
CAALFM_C503150WA	3609.69	1.02354	0.316675	3.23215	0.00122862	0.0231176
MOH1	1074.2	1.38684	0.431315	3.21537	0.00130278	0.0238545
CAALFM_C702220CA	998.622	1.2549	0.401186	3.12799	0.00176007	0.0293378
ALS4	376084	1.77673	0.570457	3.11458	0.00184207	0.0302119
CAALFM_C502990WA	132.668	1.23938	0.397913	3.1147	0.0018413	0.0302119
CAALFM_C113040CA	15.9277	2.5122	0.807383	3.11154	0.00186114	0.0303897
CAALFM_C504980WA	11158.8	2.12884	0.684597	3.10963	0.00187321	0.0304782
CAALFM_C601450CA	736.042	1.27363	0.410471	3.10285	0.00191669	0.0309394
CAALFM_C111910WA	63.6734	1.51801	0.492996	3.07915	0.00207593	0.0327347
SAP9	38393.5	1.24787	0.406184	3.07219	0.00212494	0.0331412
CAALFM_C405160CA	492.139	1.07158	0.351673	3.0471	0.00231063	0.0349099
CAALFM_C703780CA	122.793	1.18651	0.390823	3.03593	0.00239795	0.0357015
CAALFM_C404110WA	197.55	1.35914	0.453729	2.99549	0.00274005	0.039547
CAALFM_CR04850CA	48.448	1.72492	0.576739	2.99082	0.00278231	0.0395979
CFL4	69.6851	1.69842	0.567205	2.99437	0.00275015	0.0395979
CAALFM_CR02510WA	6302.25	1.00649	0.34017	2.9588	0.0030884	0.0427105
FMP45	1990.2	1.96123	0.663724	2.95489	0.00312786	0.0428341
CAALFM_C701360CA	48.2304	1.72836	0.585265	2.95313	0.00314571	0.0428341
SPC19	113.966	1.08254	0.368751	2.93569	0.00332807	0.0441667
HSP31	74.9793	1.39104	0.474198	2.93346	0.00335202	0.044243
CAALFM_C405220CA	323.936	1.14917	0.397017	2.89451	0.00379746	0.0484275
CAALFM_C400940WA	208.597	1.03207	0.358165	2.88155	0.00395726	0.0492265
CAALFM_C206600WA	2332.79	1.2032	0.418339	2.87615	0.00402558	0.0495841
HGT19	11150.8	1.59882	0.558162	2.86444	0.00417748	0.0508426
CAALFM_C210060CA	117.625	1.29768	0.454484	2.85529	0.00429979	0.0516982
CAALFM_C206620WA	245.869	1.64961	0.580002	2.84415	0.00445296	0.0525855
CAALFM_CR00530WA	4.01051	2.46667	0.874895	2.81938	0.0048116	0.0549616
CAALFM_C601520WA	81.4771	1.2689	0.450447	2.81697	0.00484785	0.055068
CAALFM_C204740CA	108.531	1.49626	0.534817	2.79771	0.00514664	0.0572949
CAALFM_C112480WA	117.453	1.46816	0.525891	2.79176	0.00524222	0.0580317
CAALFM_C201910WA	138.982	1.06885	0.38301	2.79066	0.00526013	0.0580317
CAALFM_C112630CA	456.94	1.02981	0.369019	2.79067	0.00525991	0.0580317
CAALFM_C113270WA	679.623	1.1196	0.401428	2.78905	0.00528623	0.0581106
CAALFM_C703560WA	5359.7	1.52069	0.54571	2.78663	0.00532598	0.0584428
CAALFM_C405890WA	50.7679	1.63242	0.588384	2.77441	0.00553011	0.0598144
CAALFM_C302420CA	138.423	1.18149	0.428944	2.75443	0.00587952	0.0625628
CAALFM_C302140CA	988.781	1.10857	0.403132	2.7499	0.00596135	0.0630464
ISA2	637.091	1.03686	0.377297	2.74812	0.00599373	0.0630627
CDR4	36473.8	1.30499	0.478265	2.72859	0.00636052	0.0654675
CAALFM_CR06960WA	192.532	1.37153	0.50344	2.72431	0.00644351	0.0660945
CAALFM_C208260WA	168.958	1.72711	0.637182	2.71054	0.0067174	0.0672091
CAALFM_C208840WA	282.974	1.30716	0.485577	2.69198	0.00710295	0.0696138
RVS162	286.169	1.02528	0.380973	2.69122	0.00711907	0.0696138
HSP21	16826.3	1.62257	0.607094	2.67267	0.00752491	0.072337
CAALFM_C502980CA	100.691	1.57543	0.594433	2.65031	0.0080419	0.0754267
CAALFM_C203110WA	136.826	1.49801	0.566437	2.64463	0.00817812	0.0759343
CAALFM_C100820WA	70.3279	1.46825	0.555331	2.64392	0.00819526	0.0759343
PPR1	242.612	1.0366	0.391693	2.64646	0.00813403	0.0759343
MRV2	1541.25	1.50545	0.573881	2.62328	0.00870872	0.0798379
CAALFM_C103990WA	1578.35	1.01555	0.387613	2.62001	0.00879261	0.0801395
CAALFM_C112660WA	185.262	1.38024	0.529369	2.60733	0.00912526	0.0823683
SFT1	146.416	1.48201	0.574596	2.57923	0.0099021	0.0848317
CAALFM_C501260WA	46.0648	1.49298	0.580175	2.57332	0.0100727	0.0859329
CAALFM_C106390WA	505.405	1.30726	0.509645	2.56503	0.0103166	0.0869262
CAALFM_C204730WA	373.795	1.36413	0.532164	2.56335	0.0103666	0.0870294
CAALFM_C502360CA	65.1083	1.30863	0.515347	2.53931	0.0111072	0.0912065
CAALFM_CR06920WA	49.7951	1.45087	0.572455	2.53447	0.0112616	0.0919709
CAALFM_C102470WA	110.823	1.03557	0.408663	2.53405	0.0112752	0.0919709
CAALFM_C305540CA	152.55	1.33612	0.528453	2.52837	0.0114594	0.0927334
CAALFM_C208690CA	145.976	1.33779	0.540102	2.47692	0.013252	0.102501
CAALFM_C110570CA	61.5205	1.30111	0.525544	2.47574	0.013296	0.102589
CAALFM_C503740WA	419.842	1.06742	0.431323	2.47475	0.0133329	0.102744
CAALFM_C107660WA	202.218	1.22229	0.497549	2.45663	0.0140248	0.107
IFE1	250.836	1.26907	0.518403	2.44803	0.0143638	0.108901
CAALFM_C304100WA	70.523	1.43698	0.58944	2.43788	0.0147736	0.110609
CAALFM_C405730WA	1398.19	2.13641	0.877297	2.43522	0.0148828	0.111059
CAALFM_CR07140CA	566.633	1.31965	0.543586	2.42767	0.0151961	0.112849
CAALFM_C110590WA	17.6414	1.9669	0.81039	2.4271	0.0152202	0.11289
HSM3	851.935	1.03722	0.42875	2.41916	0.0155564	0.114553
CAALFM_C206710WA	385.397	1.0436	0.43188	2.41641	0.0156746	0.115147
CAALFM_CR04750WA	331.615	1.30783	0.541897	2.41344	0.0158028	0.11595
TEP1	53.913	1.14928	0.482112	2.38386	0.0171323	0.122482
CAALFM_C112750CA	476.922	1.05213	0.442114	2.37976	0.0173239	0.123564
HGT4	1230.29	1.10903	0.469421	2.36254	0.0181502	0.127676
CAALFM_C401310WA	95.5867	1.03078	0.436704	2.36035	0.0182576	0.128086
ASR1	16318.8	1.55478	0.664221	2.34077	0.0192443	0.131893
THI4	1069.01	1.13722	0.48654	2.33736	0.0194203	0.132655
ARC18	171.207	1.35427	0.580324	2.33365	0.0196142	0.133238
CAALFM_C500810CA	8.44441	1.55008	0.66574	2.32835	0.0198936	0.134539
BET4	104.983	1.20961	0.521829	2.31801	0.0204485	0.137384
CAALFM_C501730WA	97.0303	1.00894	0.435545	2.3165	0.0205311	0.137637
FUR4	306.278	1.04818	0.453137	2.31317	0.0207134	0.138549
PSF1	351.148	1.1344	0.491036	2.31021	0.0208764	0.138589
CAALFM_C106430CA	8.35288	1.70073	0.736786	2.30831	0.0209818	0.138838
LYS5	110.242	1.42537	0.619627	2.30037	0.0214275	0.141178
ACB1	6921.68	1.07316	0.466643	2.29974	0.021463	0.14126
PXA1	1193.75	1.02027	0.4452	2.29172	0.0219218	0.143012
CAALFM_C208170WA	53.5771	1.34737	0.588234	2.29054	0.0219903	0.143194
CAALFM_C208530CA	130.936	1.13508	0.49732	2.28239	0.0224662	0.145106
CAALFM_C703310WA	780.874	1.19375	0.523877	2.27869	0.0226857	0.146017
CAALFM_C108890CA	73.4687	1.31903	0.579202	2.27731	0.0227675	0.146112
CAALFM_C703280CA	974.625	1.08145	0.477773	2.26353	0.0236032	0.149723
CAALFM_C109060CA	236.864	1.0077	0.445137	2.26381	0.023586	0.149723
CAALFM_CR08880CA	360.702	1.62405	0.718052	2.26174	0.0237133	0.149956
ASR2	11741.4	1.23779	0.547748	2.25978	0.0238352	0.15004
CAALFM_CR07500WA	193.42	1.11571	0.497157	2.24417	0.0248212	0.153481
CAALFM_C500620WA	50.8868	1.36533	0.611437	2.23299	0.0255496	0.157035
CAALFM_C201320WA	499.63	1.10134	0.493376	2.23224	0.0255988	0.157066
CAALFM_C112650CA	276.99	1.15617	0.521864	2.21547	0.0267279	0.161367
ITS1	226.533	1.0384	0.470444	2.20728	0.0272943	0.162705
MED11	162.407	1.1046	0.501176	2.20402	0.0275229	0.162977
CAALFM_C112720CA	33.7505	1.67482	0.769294	2.17709	0.0294735	0.170076
RDN25	178419	1.06201	0.488832	2.17254	0.0298146	0.171078
PEX11	615.341	1.15377	0.532611	2.16626	0.0302914	0.172683
RPP1	716.824	1.05179	0.487074	2.1594	0.0308188	0.174716
SEN15	98.5545	1.20237	0.557659	2.1561	0.0310758	0.175177
CAALFM_C504010CA	27.1853	1.15682	0.54448	2.12463	0.0336175	0.185785
CAALFM_C209240CA	70.1802	1.26075	0.595981	2.11543	0.0343935	0.18803
PGA15	13.6552	1.30144	0.621958	2.09249	0.0363948	0.194871
CAALFM_C112280CA	543.044	1.23751	0.591368	2.09263	0.0363826	0.194871
CAALFM_C200560WA	3.23786	2.06223	0.990879	2.08121	0.0374143	0.198602
CAALFM_C302790WA	903.653	1.03998	0.502015	2.07162	0.0383011	0.202011
CAALFM_CR02700WA	243.629	1.04529	0.50581	2.06656	0.0387757	0.203465
CAALFM_CR01070WA	88.2086	1.10946	0.540305	2.05339	0.0400352	0.206673
ARC35	392.967	1.09159	0.531673	2.05312	0.0400611	0.206673
CAALFM_CR06630WA	168.325	1.19142	0.580615	2.052	0.0401694	0.206684
CAALFM_C111200WA	54402.9	1.00204	0.48824	2.05234	0.0401362	0.206684
CAALFM_C112540WA	252.362	1.06671	0.521473	2.04558	0.0407981	0.208026
CAALFM_C604200CA	1026.33	1.16307	0.570778	2.0377	0.0415803	0.20965
CAALFM_C105150CA	9.0996	1.66484	0.818145	2.0349	0.0418611	0.210645
CAALFM_C111410CA	190.917	1.36838	0.68021	2.01171	0.0442508	0.21767
AOX2	2432.57	1.5139	0.758271	1.99651	0.0458784	0.222465
GAL102	272.691	1.09553	0.548484	1.99738	0.0457839	0.222465
RHD1	2428.57	1.5536	0.780402	1.99077	0.0465062	0.224179
CAALFM_C204000CA	56.3352	1.39133	0.699966	1.98772	0.0468429	0.225184
CAALFM_C206790WA	118.458	1.13957	0.580878	1.9618	0.0497856	0.233782
CAALFM_C106000WA	17.5822	1.21067	0.625761	1.93472	0.0530247	0.242555
CAALFM_C113380WA	199.858	1.0077	0.521834	1.93108	0.0534734	0.24376
SPO11	85.6894	1.29353	0.670658	1.92875	0.0537614	0.244457
CAALFM_C403870CA	37.8228	1.04662	0.542966	1.9276	0.0539044	0.244621
BMT4	3690.08	1.19549	0.621621	1.92318	0.0544575	0.246399
CAALFM_C500850CA	52.4043	1.1111	0.579018	1.91893	0.0549927	0.247125
CAALFM_C106120CA	46.2673	1.06301	0.554356	1.91756	0.0551671	0.247485
CAALFM_C112640WA	93.446	1.20261	0.635752	1.89163	0.0585401	0.255443
CAALFM_C107960WA	590.014	1.01237	0.535054	1.8921	0.0584783	0.255443
CAALFM_C107980CA	1166.18	1.08538	0.574715	1.88855	0.0589521	0.256365
CAALFM_CR04410WA	130.105	1.01205	0.53724	1.88379	0.0595934	0.257608
CAALFM_CR06140WA	8829.73	1.07956	0.587187	1.83853	0.0659846	0.271462
CAALFM_C405820WA	858.492	1.10159	0.60076	1.83367	0.0667034	0.272772
MED22	58.7758	1.13579	0.621976	1.8261	0.0678354	0.276282
COX17	195.405	1.03073	0.568748	1.81227	0.0699443	0.281169
CAALFM_C206400CA	19.2992	1.64973	0.916901	1.79925	0.0719796	0.285949
CAALFM_C602940CA	2662.11	1.05506	0.593207	1.77857	0.0753105	0.293038
SOD4	8211.67	1.02797	0.586284	1.75337	0.0795388	0.299648
CAALFM_C112090CA	11.7516	1.36168	0.792887	1.71737	0.085912	0.309082
CAALFM_C108960WA	135.653	1.03504	0.614422	1.68458	0.0920691	0.32364
ADH4	8.40802	1.17335	0.706873	1.65991	0.0969319	0.335067
RIM11	16.9987	1.26777	0.767462	1.65189	0.098556	0.337214
CAALFM_C302660WA	36.5059	1.00951	0.612431	1.64836	0.0992779	0.337431
CAALFM_CR07540CA	6.09894	1.38899	0.850648	1.63287	0.102497	0.342624
CAALFM_C504030WA	1202.55	1.08261	0.668523	1.61941	0.105359	0.346321
TEF4	10.8773	1.19435	0.746292	1.60038	0.109513	0.354488
CAALFM_C302060WA	332.125	1.00561	0.628803	1.59925	0.109765	0.354929
HSP30	341.766	1.4041	0.884077	1.58821	0.112238	0.359754
RME1	1525.11	1.44715	0.913982	1.58335	0.113342	0.361352
CAALFM_C503910CA	13.8496	1.32361	0.854581	1.54884	0.12142	0.375455
CAALFM_CR06190CA	36.4046	1.16546	0.765363	1.52276	0.127819	0.384901
CAALFM_C601530CA	9.78019	1.34437	0.888075	1.5138	0.130077	0.389407
CAALFM_C111020WA	241.807	1.24059	0.874917	1.41796	0.156204	0.427556
CAALFM_CR03670WA	23.3754	1.05561	0.762025	1.38527	0.165971	0.441423
CAALFM_CR06200CA	4.53872	1.39383	1.01083	1.3789	0.167927	0.444419
CAALFM_C501150CA	14.678	1.14459	0.830756	1.37777	0.168273	0.4451
YWP1	83529.4	1.20335	0.880323	1.36694	0.171644	0.450045
RBE1	4052.79	1.03674	0.803582	1.29015	0.196999	0.481447
CAALFM_C602400WA	15.8944	1.06153	0.828775	1.28085	0.200248	0.485886
CAALFM_C106830WA	6.41421	1.21436	1.02263	1.18748	0.235038	0.530974
CAALFM_CR10380CA	6.41145	1.03814	0.896444	1.15807	0.246837	0.543494
CAALFM_C112910WA	1138.91	1.03459	0.903797	1.14471	0.252329	0.550618
tS(UGA)1	3.1047	1.23801	1.03383	1.19749	0.231114	NA
PGA50	2.73735	1.0493	0.974452	1.07681	0.281565	NA
CAALFM_C105550CA	2.49948	1.00241	1.03629	0.967304	0.333392	NA
