# Supplementary material for: The Candida albicans reference strain SC5314 contains a rare, dominant allele of the transcription factor Rob1 that modulates filamentation, biofilm formation, and oral commensalism
Source: mBio. 2023 Sep 22;14(5):e01521-23. doi: 10.1128/mbio.01521-23 (PMC10653842; doi:10.1128/mbio.01521-23)
Supplement: Table S3 — Strains. [file mbio.01521-23-s0006.xlsx]

## Sheet: Sheet1
Strain name	Genotype	Source
SN250	CAI4 with iro1::IRO1/iro1::λimm434 his1Δ/his1Δ, leu2Δ::C.dubliniensis HIS1 /leu2Δ::C.maltosa LEU2, arg4/arg4	1
SN250 rob1∆∆	As SN250 rob1∆::LEU2/rob1∆::HIS1	2
P87	WT	3
P87 rob1∆∆	rob1△::NAT1/rob1△::NAT1	this study
P76067	WT
P76067 rob1∆∆	rob1△::NAT1/rob1△::NAT1	this study
P75010	WT	3
P75010 rob1∆∆	rob1△::NAT1/rob1△::NAT1	this study
P57055	WT	3
P57055 rob1∆∆	rob1△::NAT1/rob1△::NAT1	this study
RO39	WT	4
RO39 946S/P	ROB1946S::NAT1/ROB1946P	this study
SN250 946S/P NAT1	As SN250 ROB1946S::NAT1/ROB1946P	this study
SN250 946P/P NAT1	As SN250 ROB1946P::NAT1/ROB1946P	this study
SN250 946S/S NAT1	As SN250 ROB1946S::NAT1/ROB1946S	this study
1	Noble SM, Johnson AD. Strains and strategies for large-scale gene deletion studies of the diploid human fungal pathogen Candida albicans. Eukaryot Cell. 2005;4(2):298-309.
2	Homann OR, Dea J, Noble SM, Johnson AD. 2009. A phenotypic profile of the Candida albicans regulatory network. PLoS Genet. 5:e1000783.
3	Hirakawa MP, Martinez DA, Sakthikumar S, Anderson MZ, Berlin A, Gujja S, et al. Genetic and phenotypic intra-species variation in Candida albicans. Genome Res. 2015;25(3):413-25.
4	Bliss JM, Basavegowda KP, Watson WJ, Sheikh AU, Ryan RM. Vertical and horizontal transmission of Candida albicans in very low birth weight infants using DNA fingerprinting techniques. Pediatr Infect Dis J. 2008;27(3):231-5.
