# Supplementary material for: The Candida albicans reference strain SC5314 contains a rare, dominant allele of the transcription factor Rob1 that modulates filamentation, biofilm formation, and oral commensalism
Source: mBio. 2023 Sep 22;14(5):e01521-23. doi: 10.1128/mbio.01521-23 (PMC10653842; doi:10.1128/mbio.01521-23)
Supplement: Table S4 — Oligonucleotides. [file mbio.01521-23-s0007.xlsx]

## Sheet: Sheet1
Oligo name	Oligo sequence
18.026	CCATCGGAAGCAGTACCATC
18.005	AAGAAAGAAAGAAAACCAGGAGTGAA
18.008	ACAAATATTTAAACTCGGGACCTGG
18.009	GCGGCCGCAAGTGATTAGACT
18.010	GCAGCTCAGTGATTAAGAGTAAAGATGG
OL1	TCCTAATTCAACTATTAGTTGTTTTAGAGCTAGAAATAGCAAGTTAAA
OL2	AACTAATAGTTGAATTAGGACAAATTAAAAATAGTTTACGCAAGTC
OL279	AAAAAAAAAACACGAGAAGTCTAAAACTAAAAAAAAAATATAAAGAACGATTCTGAACTATTAGAACATTCAGGAACACC gacatggaggcccagaatacc
OL280	GTTAATCTTCATATAATTGAAAAAACTATTTAGAATTTAAAATAAAAAACAAAAAATAAAAACTAGTAATAATAATAACT Cagtatagcgaccagcattcac
OL422	TGAGGCGGTTGCATTATTTGTG
OL423	CTGGTGAACCAAGAGATGAATCCA
OL424	GAAGAAGGAGAAGAACAGCAACAGC
OL425	GTGTAATCATGGGCGTGGAG
OL757	GTGATGTCAAATTATAATTTTTTTCGGGTACTCAAACCCGAAGATTAAATCAAACGTGCATTTCCACCACCGACTAAAGG acatggaggcccagaatacc
OL758	TTAGGCCACTTATAGAATATATTATAACCACCACCCATCACTACTACTACTACTACACTCTAACACGGATAAATACACC agtatagcgaccagcattcac
OL759	AGCAAGTTCAACAAGAGCAAG
OL760	CTTTAGTCGGTGGTGGAAATG
ACT1 F qPCR_CA	GGGAAGAACGGTCGAAGAATAA
ACT1 R qPCR_CA	GATATTGGCCGTGCATCAAAG
ALS3 F qPCR_CA	CGTCCTCATTACACCAACCA
ALS3 R qPCR_CA	ACAACCTTTATCACCTTCACAGC
ECE1 F qPCR_CA	CTGTTGTTGCTGGTATCATTGC
ECE1 R qPCR_CA	AGCTCCATCTCTCTTGGTAGAA
HWP1 F qPCR_CA	ACTGCTCAACTTATTGCTATCGC
HWP1 R qPCR_CA	ACCGTCTACCTGTGGGACAG
ROB1 F qPCR_CA	TGGAACAAAGAAGAAGGGATGA
ROB1 R qPCR_CA	TGTTGGTGGTCGTGGTATTC
